# Supplementary material for: catena-Poly[[bis­(O,O′-diisopropyl dithio­phosphato-κ2 S,S′)nickel(II)]-μ-bis­(4-pyridylmethyl­ene)diazane-κ2 N:N′]
Source: Acta Crystallogr Sect E Struct Rep Online. 2009 Oct 28;65(Pt 11):m1444–5. doi: 10.1107/S1600536809043505 (PMC2971175; doi:10.1107/S1600536809043505)
Supplement: Supplementary file 1 [file e-65-m1444-sup1.cif]

##############################################################################
###                                                                        ###
###        Electronic paper (Acta Crystallographica Section E)             ###
###                                                                        ###
##############################################################################
#                                                                            #
# This CIF contains the data in a paper accepted for publication in Acta     #
# Crystallographica Section E. It conforms to the requirements of Notes      #
# for Authors for Section E, and has been peer reviewed under the auspices   #
# of the IUCr Commission on Journals.                                        #
#                                                                            #
# Full details of the Crystallographic Information File format               #
# are given in the paper "The Crystallographic Information File (CIF):       #
# a New Standard Archive File for Crystallography" by S. R. Hall, F. H.      #
# Allen and I. D. Brown [Acta Cryst. (1991), A47, 655-685].                  #
#                                                                            #
# The current version of the core CIF dictionary is obtainable from          #
# ftp://ftp.iucr.org/pub/cif_core.dic. The current version number is 2.4.    #
#                                                                            #
# Software is freely available for graphical display of the structure(s) in  #
# this CIF.  For information consult the CIF home page http://www.iucr.org/  #
# cif/home.html                                                              #
#                                                                            #
# This file may be used for bona fide research purposes within the           #
# scientific community so long as proper attribution is given to the journal # 
# article from which it was obtained.                                        #
#                                                                            #
##############################################################################
                                             
data_global
_audit_creation_method     SHELXL-97
_journal_date_recd_electronic     2009-10-21
_journal_date_accepted     2009-10-22
_journal_name_full     'Acta Crystallographica, Section E'
_journal_year     2009
_journal_volume     65
_journal_issue     11
_journal_page_first     m1444
_journal_page_last     m1445
_journal_paper_category     QM
_journal_coeditor_code     HB5163
_publ_contact_author_name     ' Edward RT Tiekink '
_publ_contact_author_address
;
Department of Chemistry, University of Malaya,
50603 Kuala Lumpur, Malaysia
;
_publ_contact_author_email     edward.tiekink@gmail.com
_publ_contact_author_fax     ' +60 3 7967 4193 '
_publ_contact_author_phone     ' +60 3 7967 4204 '
_publ_section_title
;\
<i>catena</i>-Poly[[bis(<i>O</i>,<i>O</i>'-diisopropyl
dithiophosphato-\k^2^<i>S</i>,<i>S</i>')nickel(II)]-\m-bis(4-\
pyridylmethylene)diazane-\k^2^<i>N</i>:<i>N</i>']
;
loop_
    _publ_author_name
    _publ_author_footnote
    _publ_author_address
    'Berdugo, Erick' .
;
Department of Chemistry, Texas A&M University,
College Station, Texas 77842-3012, USA
;
    'Tiekink, Edward R. T.' .
;
Department of Chemistry, University of Malaya,
50603 Kuala Lumpur, Malaysia
;
data_I
_audit_creation_method     SHELXL-97
_chemical_name_systematic
;
<i>catena</i>-Poly[[bis(<i>O</i>,<i>O</i>'-diisopropyl
dithiophosphato-\k^2^<i>S</i>,<i>S</i>')nickel(II)]-\m-bis(4-
pyridylmethylene)diazane-\k^2^<i>N</i>:<i>N</i>']
;
_chemical_name_common     ?
_chemical_formula_moiety     'C24 H38 N4 Ni O4 P2 S4'
_chemical_formula_sum     'C24 H38 N4 Ni O4 P2 S4'
_chemical_formula_iupac     '[Ni (C6 H14 O2 P S2)2 (C12 H10 N4)]'
_chemical_formula_weight     695.47
_chemical_melting_point     ?
_symmetry_cell_setting     triclinic
_symmetry_space_group_name_H-M     'P -1'
_symmetry_space_group_name_Hall     '-P 1'
loop_
    _symmetry_equiv_pos_as_xyz
    'x, y, z'
    '-x, -y, -z'
_cell_length_a     8.661(2)
_cell_length_b     8.753(2)
_cell_length_c     11.159(3)
_cell_angle_alpha     88.110(8)
_cell_angle_beta     81.502(7)
_cell_angle_gamma     89.813(10)
_cell_volume     836.2(4)
_cell_formula_units_Z     1
_cell_measurement_reflns_used     2817
_cell_measurement_theta_min     3.0
_cell_measurement_theta_max     32.3
_cell_measurement_temperature     98(2)
_exptl_crystal_description     prism
_exptl_crystal_colour     'brown-orange'
_exptl_crystal_size_max     0.50
_exptl_crystal_size_mid     0.08
_exptl_crystal_size_min     0.05
_exptl_crystal_density_diffrn     1.381
_exptl_crystal_density_meas     ?
_exptl_crystal_density_method     'not measured'
_exptl_crystal_F_000     364
_exptl_absorpt_coefficient_mu     0.960
_exptl_absorpt_correction_type     'multi-scan'
_exptl_absorpt_process_details     '(ABSCOR; Higashi, 1995)'
_exptl_absorpt_correction_T_min     0.794
_exptl_absorpt_correction_T_max     1
_exptl_special_details
;
;
_diffrn_ambient_temperature     98(2)
_diffrn_radiation_type     MoK\a
_diffrn_radiation_wavelength     0.71070
_diffrn_radiation_source     'fine-focus sealed tube'
_diffrn_radiation_monochromator     graphite
_diffrn_measurement_device_type     'Rigaku AFC12\K/SATURN724'
_diffrn_measurement_method     \w
_diffrn_detector_area_resol_mean     ?
_diffrn_reflns_number     7552
_diffrn_reflns_av_R_equivalents     0.036
_diffrn_reflns_av_sigmaI/netI     0.045
_diffrn_reflns_theta_min     2.8
_diffrn_reflns_theta_max     27.5
_diffrn_reflns_theta_full     27.5
_diffrn_measured_fraction_theta_max     0.991
_diffrn_measured_fraction_theta_full     0.991
_diffrn_reflns_limit_h_min     -9
_diffrn_reflns_limit_h_max     11
_diffrn_reflns_limit_k_min     -11
_diffrn_reflns_limit_k_max     11
_diffrn_reflns_limit_l_min     -14
_diffrn_reflns_limit_l_max     14
_diffrn_standards_number     0
_diffrn_standards_interval_count     0
_diffrn_standards_interval_time     ?
_diffrn_standards_decay_%     '< 1'
_refine_special_details
;
Refinement of <i>F</i>^2^ against ALL reflections. The weighted <i>R</i>-factor
<i>wR</i> and goodness of fit <i>S</i> are based on <i>F</i>^2^, conventional
<i>R</i>-factors <i>R</i> are based on <i>F</i>, with <i>F</i> set to zero for
negative <i>F</i>^2^. The threshold expression of <i>F</i>^2^ >
\s(<i>F</i>^2^) is used only for calculating <i>R</i>-factors(gt) <i>etc</i>.
and is not relevant to the choice of reflections for refinement.
<i>R</i>-factors based on <i>F</i>^2^ are statistically about twice as large
as those based on <i>F</i>, and <i>R</i>- factors based on ALL data will be
even larger.
;
_reflns_number_total     3810
_reflns_number_gt     3555
_reflns_threshold_expression     I>2\s(I)
_refine_ls_structure_factor_coef     Fsqd
_refine_ls_matrix_type     full
_refine_ls_R_factor_all     0.046
_refine_ls_R_factor_gt     0.043
_refine_ls_wR_factor_gt     0.108
_refine_ls_wR_factor_ref     0.111
_refine_ls_goodness_of_fit_ref     1.09
_refine_ls_restrained_S_all     1.09
_refine_ls_number_reflns     3810
_refine_ls_number_parameters     178
_refine_ls_number_restraints     0
_refine_ls_hydrogen_treatment     constr
_refine_ls_weighting_scheme     calc
_refine_ls_weighting_details
         'calc w=1/[\s^2^(Fo^2^)+(0.0532P)^2^+0.6278P] where P=(Fo^2^+2Fc^2^)/3'
_atom_sites_solution_hydrogens     geom
_atom_sites_solution_primary     direct
_atom_sites_solution_secondary     difmap
_refine_ls_shift/su_max     ?
_refine_ls_shift/su_max_lt     0.001
_refine_ls_shift/su_mean     0.000
_refine_diff_density_max     0.63
_refine_diff_density_min     -0.70
_refine_ls_extinction_method     none
_refine_ls_extinction_coef     ?
loop_
    _atom_type_symbol
    _atom_type_description
    _atom_type_scat_dispersion_real
    _atom_type_scat_dispersion_imag
    _atom_type_scat_source
    'C' 'C' 0.0033 0.0016
                         'International Tables Vol C Tables 4.2.6.8 and 6.1.1.4'
    'H' 'H' 0.0000 0.0000
                         'International Tables Vol C Tables 4.2.6.8 and 6.1.1.4'
    'N' 'N' 0.0061 0.0033
                         'International Tables Vol C Tables 4.2.6.8 and 6.1.1.4'
    'Ni' 'Ni' 0.3393 1.1124
                         'International Tables Vol C Tables 4.2.6.8 and 6.1.1.4'
    'O' 'O' 0.0106 0.0060
                         'International Tables Vol C Tables 4.2.6.8 and 6.1.1.4'
    'P' 'P' 0.1023 0.0942
                         'International Tables Vol C Tables 4.2.6.8 and 6.1.1.4'
    'S' 'S' 0.1246 0.1234
                         'International Tables Vol C Tables 4.2.6.8 and 6.1.1.4'
_computing_data_collection     'CrystalClear (Rigaku/MSC 2005)'
_computing_cell_refinement     'CrystalClear (Rigaku/MSC 2005)'
_computing_data_reduction     'CrystalClear (Rigaku/MSC 2005)'
_computing_structure_solution     'SHEXLS97 (Sheldrick, 2008)'
_computing_structure_refinement     'SHELXL97 (Sheldrick, 2008)'
_computing_molecular_graphics     'DIAMOND (Brandenburg, 2006)'
_computing_publication_material     'SHELXL97 (Sheldrick, 2008)'
loop_
    _atom_site_type_symbol
    _atom_site_label
    _atom_site_fract_x
    _atom_site_fract_y
    _atom_site_fract_z
    _atom_site_U_iso_or_equiv
    _atom_site_adp_type
    _atom_site_calc_flag
    _atom_site_refinement_flags
    _atom_site_occupancy
    _atom_site_disorder_assembly
    _atom_site_disorder_group
    Ni Ni 0.5000 0.5000 0.5000 0.01506(12) Uani d S 1 . .
    S S1 0.73976(6) 0.43573(6) 0.58844(5) 0.01900(14) Uani d . 1 . .
    S S2 0.46123(7) 0.68201(6) 0.66788(5) 0.01887(14) Uani d . 1 . .
    P P1 0.64607(7) 0.57524(7) 0.71650(5) 0.01822(15) Uani d . 1 . .
    O O1 0.5953(2) 0.48949(19) 0.84272(15) 0.0223(4) Uani d . 1 . .
    O O2 0.7711(2) 0.6930(2) 0.75100(15) 0.0241(4) Uani d . 1 . .
    N N1 0.3710(2) 0.3357(2) 0.61516(17) 0.0177(4) Uani d . 1 . .
    N N2 0.0259(2) 0.0611(2) 0.95949(18) 0.0230(4) Uani d . 1 . .
    C C1 0.6944(3) 0.3733(3) 0.8926(2) 0.0261(5) Uani d . 1 . .
    H H1 0.7730 0.3345 0.8257 0.031 Uiso calc R 1 . .
    C C2 0.5865(3) 0.2446(3) 0.9442(2) 0.0315(6) Uani d . 1 . .
    H H2A 0.5378 0.2009 0.8792 0.047 Uiso calc R 1 . .
    H H2B 0.5053 0.2840 1.0061 0.047 Uiso calc R 1 . .
    H H2C 0.6464 0.1653 0.9810 0.047 Uiso calc R 1 . .
    C C3 0.7778(3) 0.4463(3) 0.9858(2) 0.0305(6) Uani d . 1 . .
    H H3A 0.8473 0.5272 0.9464 0.046 Uiso calc R 1 . .
    H H3B 0.8393 0.3688 1.0230 0.046 Uiso calc R 1 . .
    H H3C 0.7009 0.4903 1.0486 0.046 Uiso calc R 1 . .
    C C4 0.8388(3) 0.8094(3) 0.6614(2) 0.0266(5) Uani d . 1 . .
    H H4 0.7952 0.7981 0.5840 0.032 Uiso calc R 1 . .
    C C5 1.0132(3) 0.7830(3) 0.6398(3) 0.0384(7) Uani d . 1 . .
    H H5A 1.0350 0.6822 0.6055 0.058 Uiso calc R 1 . .
    H H5B 1.0544 0.7876 0.7168 0.058 Uiso calc R 1 . .
    H H5C 1.0634 0.8621 0.5831 0.058 Uiso calc R 1 . .
    C C6 0.7934(3) 0.9641(3) 0.7138(3) 0.0380(7) Uani d . 1 . .
    H H6A 0.6795 0.9747 0.7249 0.057 Uiso calc R 1 . .
    H H6B 0.8410 1.0454 0.6581 0.057 Uiso calc R 1 . .
    H H6C 0.8303 0.9718 0.7923 0.057 Uiso calc R 1 . .
    C C7 0.4224(3) 0.1924(3) 0.6265(2) 0.0198(4) Uani d . 1 . .
    H H7 0.5144 0.1624 0.5755 0.024 Uiso calc R 1 . .
    C C8 0.3473(3) 0.0860(3) 0.7094(2) 0.0210(5) Uani d . 1 . .
    H H8 0.3865 -0.0153 0.7138 0.025 Uiso calc R 1 . .
    C C9 0.2132(3) 0.1289(3) 0.7867(2) 0.0194(4) Uani d . 1 . .
    C C10 0.1577(3) 0.2772(3) 0.7726(2) 0.0212(5) Uani d . 1 . .
    H H10 0.0653 0.3102 0.8217 0.025 Uiso calc R 1 . .
    C C11 0.2384(3) 0.3754(3) 0.6868(2) 0.0208(5) Uani d . 1 . .
    H H11 0.1990 0.4758 0.6775 0.025 Uiso calc R 1 . .
    C C12 0.1396(3) 0.0206(3) 0.8798(2) 0.0225(5) Uani d . 1 . .
    H H12 0.1765 -0.0817 0.8815 0.027 Uiso calc R 1 . .
loop_
    _atom_site_aniso_label
    _atom_site_aniso_U_11
    _atom_site_aniso_U_22
    _atom_site_aniso_U_33
    _atom_site_aniso_U_12
    _atom_site_aniso_U_13
    _atom_site_aniso_U_23
    Ni 0.0173(2) 0.0127(2) 0.0143(2) 0.00009(15) 0.00006(15) 0.00119(14)
    S1 0.0197(3) 0.0198(3) 0.0170(3) 0.0034(2) -0.0009(2) -0.0008(2)
    S2 0.0208(3) 0.0174(3) 0.0183(3) 0.0039(2) -0.0023(2) -0.0019(2)
    P1 0.0192(3) 0.0193(3) 0.0158(3) 0.0020(2) -0.0015(2) -0.0011(2)
    O1 0.0243(8) 0.0249(8) 0.0174(8) 0.0055(7) -0.0025(6) 0.0016(6)
    O2 0.0240(9) 0.0279(9) 0.0209(9) -0.0010(7) -0.0045(7) -0.0036(7)
    N1 0.0182(9) 0.0170(9) 0.0165(9) -0.0004(7) 0.0013(7) 0.0017(7)
    N2 0.0238(10) 0.0212(10) 0.0223(11) -0.0065(8) 0.0006(8) 0.0090(8)
    C1 0.0270(12) 0.0323(13) 0.0186(12) 0.0112(10) -0.0032(10) 0.0033(9)
    C2 0.0412(15) 0.0265(13) 0.0280(14) 0.0055(11) -0.0096(11) 0.0026(10)
    C3 0.0256(13) 0.0412(15) 0.0250(13) 0.0024(11) -0.0059(10) 0.0051(11)
    C4 0.0274(12) 0.0259(12) 0.0266(13) -0.0038(10) -0.0034(10) -0.0033(10)
    C5 0.0279(14) 0.0344(15) 0.0503(19) -0.0032(12) 0.0044(12) -0.0087(13)
    C6 0.0298(14) 0.0289(14) 0.056(2) 0.0019(11) -0.0081(13) -0.0088(13)
    C7 0.0222(11) 0.0181(10) 0.0184(11) 0.0002(9) -0.0008(9) 0.0019(8)
    C8 0.0240(11) 0.0155(10) 0.0233(12) 0.0003(9) -0.0028(9) 0.0013(8)
    C9 0.0193(11) 0.0199(11) 0.0191(11) -0.0027(8) -0.0040(8) 0.0028(8)
    C10 0.0198(11) 0.0209(11) 0.0210(12) -0.0004(9) 0.0023(9) 0.0019(9)
    C11 0.0209(11) 0.0184(10) 0.0213(12) 0.0023(9) 0.0020(9) 0.0049(8)
    C12 0.0229(11) 0.0224(11) 0.0228(12) -0.0046(9) -0.0062(9) 0.0056(9)
_geom_special_details
;
All e.s.d.'s (except the e.s.d. in the dihedral angle between two l.s. planes)
are estimated using the full covariance matrix. The cell e.s.d.'s are taken
into account individually in the estimation of e.s.d.'s in distances, angles
and torsion angles; correlations between e.s.d.'s in cell parameters are only
used when they are defined by crystal symmetry. An approximate (isotropic)
treatment of cell e.s.d.'s is used for estimating e.s.d.'s involving l.s.
planes.
;
loop_
    _geom_bond_atom_site_label_1
    _geom_bond_atom_site_label_2
    _geom_bond_site_symmetry_2
    _geom_bond_distance
    _geom_bond_publ_flag
    Ni S1 . 2.4827(7) y
    Ni S2 . 2.4835(7) y
    Ni N1 . 2.1051(19) y
    Ni N1 2_666 2.1051(19) ?
    Ni S1 2_666 2.4827(7) ?
    Ni S2 2_666 2.4835(7) ?
    S1 P1 . 1.9895(9) ?
    S2 P1 . 1.9859(9) ?
    P1 O1 . 1.5779(17) ?
    P1 O2 . 1.5934(18) ?
    O1 C1 . 1.476(3) ?
    O2 C4 . 1.464(3) ?
    N1 C7 . 1.338(3) ?
    N1 C11 . 1.350(3) ?
    N2 C12 . 1.283(3) ?
    N2 N2 2_557 1.408(4) ?
    C1 C2 . 1.510(4) ?
    C1 C3 . 1.511(4) ?
    C1 H1 . 1.0000 ?
    C2 H2A . 0.9800 ?
    C2 H2B . 0.9800 ?
    C2 H2C . 0.9800 ?
    C3 H3A . 0.9800 ?
    C3 H3B . 0.9800 ?
    C3 H3C . 0.9800 ?
    C4 C5 . 1.513(4) ?
    C4 C6 . 1.520(4) ?
    C4 H4 . 1.0000 ?
    C5 H5A . 0.9800 ?
    C5 H5B . 0.9800 ?
    C5 H5C . 0.9800 ?
    C6 H6A . 0.9800 ?
    C6 H6B . 0.9800 ?
    C6 H6C . 0.9800 ?
    C7 C8 . 1.384(3) ?
    C7 H7 . 0.9500 ?
    C8 C9 . 1.399(3) ?
    C8 H8 . 0.9500 ?
    C9 C10 . 1.395(3) ?
    C9 C12 . 1.459(3) ?
    C10 C11 . 1.377(3) ?
    C10 H10 . 0.9500 ?
    C11 H11 . 0.9500 ?
    C12 H12 . 0.9500 ?
loop_
    _geom_angle_atom_site_label_1
    _geom_angle_atom_site_label_2
    _geom_angle_atom_site_label_3
    _geom_angle_site_symmetry_1
    _geom_angle_site_symmetry_3
    _geom_angle
    _geom_angle_publ_flag
    N1 Ni S1 . 2_666 89.02(6) ?
    N1 Ni S1 2_666 2_666 90.98(6) ?
    N1 Ni S1 . . 90.98(6) ?
    N1 Ni S1 2_666 . 89.02(6) ?
    N1 Ni S2 . 2_666 91.02(6) ?
    N1 Ni S2 2_666 2_666 88.98(6) ?
    S1 Ni S2 2_666 2_666 82.46(2) ?
    S1 Ni S2 . 2_666 97.54(2) ?
    N1 Ni S2 . . 88.98(6) ?
    N1 Ni S2 2_666 . 91.02(6) ?
    S1 Ni S2 2_666 . 97.54(2) ?
    S1 Ni S2 . . 82.46(2) y
    S1 Ni S1 2_666 . 180.0 n
    S2 Ni S2 2_666 . 180.0 n
    N1 Ni N1 2_666 . 180.0 n
    P1 S1 Ni . . 82.80(3) ?
    P1 S2 Ni . . 82.85(3) ?
    O1 P1 O2 . . 100.84(10) ?
    O1 P1 S2 . . 108.61(7) ?
    O2 P1 S2 . . 111.61(7) ?
    O1 P1 S1 . . 112.72(7) ?
    O2 P1 S1 . . 111.82(7) ?
    S2 P1 S1 . . 110.84(4) ?
    C1 O1 P1 . . 122.47(15) ?
    C4 O2 P1 . . 119.75(15) ?
    C7 N1 C11 . . 117.73(19) ?
    C7 N1 Ni . . 121.63(15) ?
    C11 N1 Ni . . 120.48(15) ?
    C12 N2 N2 . 2_557 111.3(2) ?
    O1 C1 C2 . . 106.2(2) ?
    O1 C1 C3 . . 108.7(2) ?
    C2 C1 C3 . . 113.5(2) ?
    O1 C1 H1 . . 109.5 ?
    C2 C1 H1 . . 109.5 ?
    C3 C1 H1 . . 109.5 ?
    C1 C2 H2A . . 109.5 ?
    C1 C2 H2B . . 109.5 ?
    H2A C2 H2B . . 109.5 ?
    C1 C2 H2C . . 109.5 ?
    H2A C2 H2C . . 109.5 ?
    H2B C2 H2C . . 109.5 ?
    C1 C3 H3A . . 109.5 ?
    C1 C3 H3B . . 109.5 ?
    H3A C3 H3B . . 109.5 ?
    C1 C3 H3C . . 109.5 ?
    H3A C3 H3C . . 109.5 ?
    H3B C3 H3C . . 109.5 ?
    O2 C4 C5 . . 107.1(2) ?
    O2 C4 C6 . . 107.0(2) ?
    C5 C4 C6 . . 113.4(2) ?
    O2 C4 H4 . . 109.8 ?
    C5 C4 H4 . . 109.8 ?
    C6 C4 H4 . . 109.8 ?
    C4 C5 H5A . . 109.5 ?
    C4 C5 H5B . . 109.5 ?
    H5A C5 H5B . . 109.5 ?
    C4 C5 H5C . . 109.5 ?
    H5A C5 H5C . . 109.5 ?
    H5B C5 H5C . . 109.5 ?
    C4 C6 H6A . . 109.5 ?
    C4 C6 H6B . . 109.5 ?
    H6A C6 H6B . . 109.5 ?
    C4 C6 H6C . . 109.5 ?
    H6A C6 H6C . . 109.5 ?
    H6B C6 H6C . . 109.5 ?
    N1 C7 C8 . . 122.9(2) ?
    N1 C7 H7 . . 118.6 ?
    C8 C7 H7 . . 118.6 ?
    C7 C8 C9 . . 119.4(2) ?
    C7 C8 H8 . . 120.3 ?
    C9 C8 H8 . . 120.3 ?
    C10 C9 C8 . . 117.6(2) ?
    C10 C9 C12 . . 122.7(2) ?
    C8 C9 C12 . . 119.7(2) ?
    C11 C10 C9 . . 119.2(2) ?
    C11 C10 H10 . . 120.4 ?
    C9 C10 H10 . . 120.4 ?
    N1 C11 C10 . . 123.1(2) ?
    N1 C11 H11 . . 118.4 ?
    C10 C11 H11 . . 118.4 ?
    N2 C12 C9 . . 121.1(2) ?
    N2 C12 H12 . . 119.4 ?
    C9 C12 H12 . . 119.4 ?
loop_
    _geom_torsion_atom_site_label_1
    _geom_torsion_atom_site_label_2
    _geom_torsion_atom_site_label_3
    _geom_torsion_atom_site_label_4
    _geom_torsion_site_symmetry_1
    _geom_torsion_site_symmetry_2
    _geom_torsion_site_symmetry_3
    _geom_torsion_site_symmetry_4
    _geom_torsion
    _geom_torsion_publ_flag
    N1 Ni S1 P1 . . . . -82.10(6) ?
    N1 Ni S1 P1 2_666 . . . 97.90(6) ?
    S2 Ni S1 P1 2_666 . . . -173.26(3) ?
    S2 Ni S1 P1 . . . . 6.74(3) ?
    N1 Ni S2 P1 . . . . 84.37(6) ?
    N1 Ni S2 P1 2_666 . . . -95.63(6) ?
    S1 Ni S2 P1 2_666 . . . 173.24(3) ?
    S1 Ni S2 P1 . . . . -6.76(3) ?
    Ni S2 P1 O1 . . . . -115.40(7) ?
    Ni S2 P1 O2 . . . . 134.30(7) ?
    Ni S2 P1 S1 . . . . 8.96(3) ?
    Ni S1 P1 O1 . . . . 113.02(8) ?
    Ni S1 P1 O2 . . . . -134.19(7) ?
    Ni S1 P1 S2 . . . . -8.96(3) ?
    O2 P1 O1 C1 . . . . -75.87(19) ?
    S2 P1 O1 C1 . . . . 166.73(16) ?
    S1 P1 O1 C1 . . . . 43.51(19) ?
    O1 P1 O2 C4 . . . . -173.76(16) ?
    S2 P1 O2 C4 . . . . -58.58(17) ?
    S1 P1 O2 C4 . . . . 66.22(17) ?
    S1 Ni N1 C7 2_666 . . . 130.48(18) ?
    S1 Ni N1 C7 . . . . -49.52(18) ?
    S2 Ni N1 C7 2_666 . . . 48.04(18) ?
    S2 Ni N1 C7 . . . . -131.96(18) ?
    S1 Ni N1 C11 2_666 . . . -54.34(18) ?
    S1 Ni N1 C11 . . . . 125.66(18) ?
    S2 Ni N1 C11 2_666 . . . -136.78(18) ?
    S2 Ni N1 C11 . . . . 43.22(18) ?
    P1 O1 C1 C2 . . . . -137.26(18) ?
    P1 O1 C1 C3 . . . . 100.3(2) ?
    P1 O2 C4 C5 . . . . -119.8(2) ?
    P1 O2 C4 C6 . . . . 118.37(19) ?
    C11 N1 C7 C8 . . . . -1.3(3) ?
    Ni N1 C7 C8 . . . . 174.02(18) ?
    N1 C7 C8 C9 . . . . -1.1(4) ?
    C7 C8 C9 C10 . . . . 2.6(3) ?
    C7 C8 C9 C12 . . . . -175.8(2) ?
    C8 C9 C10 C11 . . . . -1.8(3) ?
    C12 C9 C10 C11 . . . . 176.6(2) ?
    C7 N1 C11 C10 . . . . 2.1(4) ?
    Ni N1 C11 C10 . . . . -173.22(18) ?
    C9 C10 C11 N1 . . . . -0.6(4) ?
    N2 N2 C12 C9 2_557 . . . -179.5(2) ?
    C10 C9 C12 N2 . . . . -5.2(4) ?
    C8 C9 C12 N2 . . . . 173.1(2) ?
loop_
    _geom_hbond_atom_site_label_D
    _geom_hbond_atom_site_label_H
    _geom_hbond_atom_site_label_A
    _geom_hbond_site_symmetry_A
    _geom_hbond_distance_DH
    _geom_hbond_distance_HA
    _geom_hbond_distance_DA
    _geom_hbond_angle_DHA
    _geom_hbond_publ_flag
    C8 H8 S2 1_545 0.95 2.77 3.694(3) 164 y
