# Supplementary material for: catena-Poly[[bis­(O,O′-diisopropyl dithio­phosphato-κ2 S,S′)nickel(II)]-μ-bis­(4-pyridylmethyl­ene)diazane-κ2 N:N′]
Source: Acta Crystallogr Sect E Struct Rep Online. 2009 Oct 28;65(Pt 11):m1444–5. doi: 10.1107/S1600536809043505 (PMC2971175; doi:10.1107/S1600536809043505)
Supplement: Supplementary file 2 [file e-65-m1444-Isup2.hkl]

# 
# h,k,l, Fc-squared, Fo-squared, sigma(Fo-squared) and status flag 
# 
data_I
_shelx_title '  _3' 
_shelx_refln_list_code          4 
_shelx_F_calc_maximum       98.99 
_exptl_crystal_F_000       364.00 
_reflns_d_resolution_high  0.7696 
 
loop_ 
 _symmetry_equiv_pos_as_xyz 
 'x, y, z' 
 '-x, -y, -z' 
 
_cell_length_a     8.6608 
_cell_length_b     8.7530 
_cell_length_c    11.1588 
_cell_angle_alpha  88.110 
_cell_angle_beta   81.502 
_cell_angle_gamma  89.813 
 
_shelx_F_squared_multiplier     1.000 
 
loop_ 
 _refln_index_h 
 _refln_index_k 
 _refln_index_l 
 _refln_F_squared_calc 
 _refln_F_squared_meas 
 _refln_F_squared_sigma 
 _refln_observed_status 
   2   0   0      366.17      409.50      4.71 o 
   3   0   0      544.84      525.74      9.79 o 
   4   0   0     1113.36     1139.13     21.35 o 
   5   0   0      200.49      228.66      5.73 o 
   6   0   0      182.23      181.32      6.54 o 
   7   0   0      311.29      308.68      6.85 o 
   8   0   0      632.30      636.08     25.58 o 
   9   0   0        0.62        3.35      2.91 o 
  10   0   0      133.03      123.33     27.36 o 
  11   0   0        0.34        3.01      2.71 o 
 -11   1   0       82.84       58.47      6.65 o 
 -10   1   0      106.45       95.81     18.05 o 
  -9   1   0      103.85      112.95     19.68 o 
  -8   1   0      586.10      582.42     14.71 o 
  -7   1   0      106.69       97.46      6.67 o 
  -6   1   0     1063.28     1149.29     17.45 o 
  -5   1   0       98.35       96.42      4.12 o 
  -4   1   0      947.82     1063.95     25.15 o 
  -3   1   0       82.71       84.10      1.87 o 
  -2   1   0      827.03      874.33      8.16 o 
   1   1   0     2291.27     2291.03     29.15 o 
   2   1   0       39.68       45.52      9.33 o 
   3   1   0      204.88      218.30      5.51 o 
   4   1   0      693.29      639.64      7.34 o 
   5   1   0     2867.33     2935.36     36.09 o 
   6   1   0      646.74      662.79     10.77 o 
   7   1   0      746.36      755.82     11.92 o 
   8   1   0      521.43      539.29     24.41 o 
   9   1   0      116.18      124.54     16.76 o 
  10   1   0        1.38        5.58      3.01 o 
  11   1   0       17.57       14.68      4.81 o 
 -10   2   0       15.80       10.81      3.58 o 
  -9   2   0      180.44      166.18     11.55 o 
  -8   2   0      732.21      762.51     32.05 o 
  -7   2   0      110.36       99.80      6.25 o 
  -6   2   0      195.97      177.59      8.63 o 
  -5   2   0      223.18      195.38      4.73 o 
  -4   2   0       14.47       14.33      2.72 o 
  -3   2   0       20.32       18.16      1.62 o 
  -2   2   0      150.97      161.50      4.65 o 
  -1   2   0      112.85      134.43      3.31 o 
   0   2   0     1274.69     1282.85     20.09 o 
   1   2   0     1464.95     1553.90     19.88 o 
   2   2   0      780.59      804.86      9.21 o 
   3   2   0      217.14      223.03      6.30 o 
   4   2   0      731.43      689.95     10.76 o 
   5   2   0     2177.24     2186.40     61.49 o 
   6   2   0     1014.71     1008.01     18.69 o 
   7   2   0      822.08      859.27     19.37 o 
   8   2   0      258.73      270.45     14.07 o 
   9   2   0       90.53       90.10     22.04 o 
  10   2   0       28.62       21.48      3.45 o 
 -10   3   0       82.32       63.22     13.91 o 
  -9   3   0      476.51      457.94     26.91 o 
  -8   3   0      861.47      890.01     62.91 o 
  -7   3   0      492.74      506.23     18.38 o 
  -6   3   0      192.80      193.12      9.96 o 
  -5   3   0      195.27      183.49      9.27 o 
  -4   3   0        4.50        7.79      1.43 o 
  -3   3   0     1550.08     1493.07     28.00 o 
  -2   3   0     1811.08     1776.87     16.10 o 
  -1   3   0      192.71      191.93      5.90 o 
   0   3   0        2.28        3.11      0.75 o 
   1   3   0      388.63      398.45      5.10 o 
   2   3   0       69.69       66.37      1.94 o 
   3   3   0      837.58      850.77     16.66 o 
   4   3   0      258.80      244.66      8.28 o 
   5   3   0      533.50      504.35     12.04 o 
   6   3   0      522.81      527.86     11.73 o 
   7   3   0       76.27       78.67      8.20 o 
   8   3   0       42.51       47.02      8.01 o 
   9   3   0       52.06       61.06      6.93 o 
  10   3   0      327.34      348.26     40.84 o 
 -10   4   0      256.39      206.66     28.13 o 
  -9   4   0      157.37      136.58     18.67 o 
  -8   4   0      594.62      628.79     35.41 o 
  -7   4   0      391.12      348.52     11.47 o 
  -6   4   0      470.70      474.67     17.76 o 
  -5   4   0      136.06      125.57      5.76 o 
  -4   4   0      438.89      434.36      8.39 o 
  -3   4   0     4571.97     4669.70     78.53 o 
  -2   4   0     3077.61     3140.42     44.73 o 
  -1   4   0      199.51      240.11      7.68 o 
   0   4   0      588.08      550.56      6.55 o 
   1   4   0     1399.42     1486.47     16.61 o 
   2   4   0      195.21      226.53      7.57 o 
   3   4   0       21.50       22.00      2.15 o 
   4   4   0       15.65       18.37      1.61 o 
   5   4   0      397.99      397.32      8.70 o 
   6   4   0       14.74       19.09      5.05 o 
   7   4   0      562.46      601.93     13.72 o 
   8   4   0       48.25       41.71      5.42 o 
   9   4   0      213.06      212.33      8.83 o 
  10   4   0       23.33       14.88      2.77 o 
 -10   5   0       69.46       69.19      5.73 o 
  -9   5   0       45.84       55.76      7.69 o 
  -8   5   0      148.39      132.60     17.19 o 
  -7   5   0     1420.66     1511.77     55.16 o 
  -6   5   0      194.25      183.84     10.70 o 
  -5   5   0       76.88       80.88      7.72 o 
  -4   5   0      227.15      226.11      9.51 o 
  -3   5   0     2847.58     2843.75     51.06 o 
  -2   5   0     1273.00     1134.14     17.00 o 
  -1   5   0      427.94      390.12      7.80 o 
   0   5   0      320.08      314.47      4.54 o 
   1   5   0     1578.70     1625.78     20.35 o 
   2   5   0     1100.48     1054.31     14.00 o 
   3   5   0       80.54       64.69      6.89 o 
   4   5   0      686.80      453.83     15.35 o 
   5   5   0      840.54      884.07     95.23 o 
   6   5   0       26.35       30.84      4.02 o 
   7   5   0       81.52       81.29     11.62 o 
   8   5   0       36.71       45.40      4.39 o 
   9   5   0        0.50        3.09      1.36 o 
  -9   6   0        4.66        3.34      2.46 o 
  -8   6   0        0.67       -0.10      2.65 o 
  -7   6   0       50.30       55.92      9.34 o 
  -6   6   0        1.56        3.56      2.95 o 
  -5   6   0       88.69       94.41      7.81 o 
  -4   6   0        5.80       11.87      2.25 o 
  -3   6   0     1648.95     1618.80     27.43 o 
  -2   6   0     1166.92     1199.27     41.14 o 
  -1   6   0      228.24      209.78      7.79 o 
   0   6   0      188.36      193.45      4.28 o 
   1   6   0     1231.98     1192.44     88.10 o 
   2   6   0     1144.84     1130.60     25.18 o 
   5   6   0      724.62      791.52     20.09 o 
   6   6   0      212.80      229.15     12.07 o 
   7   6   0        0.50        2.82      1.76 o 
   8   6   0       15.97       10.95      2.89 o 
   9   6   0      135.28      131.33     15.48 o 
  -8   7   0      168.28      121.13     24.35 o 
  -7   7   0       21.96       15.39      4.19 o 
  -6   7   0        4.02        2.71      1.47 o 
  -5   7   0       79.94       82.87      9.60 o 
  -4   7   0        4.92        5.13      1.99 o 
  -3   7   0       66.16       72.74      2.69 o 
  -2   7   0      685.66      657.25     12.58 o 
  -1   7   0       72.63       72.07      6.52 o 
   0   7   0        0.43       -0.87      1.38 o 
   1   7   0       96.21       80.59      6.67 o 
   2   7   0     1853.83     1992.93     38.08 o 
   3   7   0       47.24       32.14     26.65 o 
   4   7   0      119.02      135.83     16.11 o 
   5   7   0      218.04      219.04     15.13 o 
   6   7   0      374.52      417.25     22.74 o 
   7   7   0       25.60       19.70      5.23 o 
   8   7   0      114.16      126.40     14.46 o 
  -7   8   0        0.79        0.78      1.31 o 
  -6   8   0       59.58       56.66      7.88 o 
  -5   8   0       44.98       61.82      7.23 o 
  -4   8   0       52.02       49.00      7.30 o 
  -3   8   0       90.39       78.41      6.02 o 
  -2   8   0      187.02      191.33      7.18 o 
  -1   8   0       89.71       80.19      8.94 o 
   0   8   0      400.38      399.32      8.78 o 
   1   8   0       92.06       83.42      8.05 o 
   2   8   0       71.89       92.52     11.44 o 
   3   8   0      251.14      275.81     23.36 o 
   4   8   0       32.95       41.15      9.46 o 
   5   8   0       46.19       51.43      8.87 o 
   6   8   0       41.58       32.31      6.65 o 
   7   8   0       76.94       54.59     14.44 o 
  -6   9   0      446.15      493.13     23.77 o 
  -5   9   0      454.83      511.25     34.14 o 
  -4   9   0      102.39      100.00     10.69 o 
  -3   9   0        8.28        7.19      1.23 o 
  -2   9   0        1.27        6.87      3.66 o 
  -1   9   0       17.70       12.57      3.00 o 
   0   9   0       39.70       39.20      7.19 o 
   1   9   0       11.50       12.25      5.15 o 
   2   9   0      633.46      641.72     34.11 o 
   3   9   0      367.57      377.92     15.85 o 
   4   9   0       19.03       15.63      4.65 o 
   5   9   0       77.69       69.56     13.46 o 
   6   9   0        0.43        8.38      1.72 o 
  -5  10   0      651.26      818.37     41.34 o 
  -4  10   0       96.06       88.59     12.46 o 
  -3  10   0      103.71      112.93     13.33 o 
  -2  10   0      138.80      132.81     20.08 o 
  -1  10   0      188.15      183.83     11.42 o 
   0  10   0       94.09       82.76     16.67 o 
   1  10   0      157.03      142.26     22.19 o 
   2  10   0      354.83      368.09     19.40 o 
   3  10   0      218.83      239.98     28.68 o 
   4  10   0       10.33       10.82      4.07 o 
   5  10   0       91.21       80.51      9.21 o 
  -2  11   0       53.55       44.49      6.01 o 
  -1  11   0      447.53      492.49     34.09 o 
   0  11   0      211.21      229.66     17.49 o 
   1  11   0       65.63       36.64      7.39 o 
   2  11   0      655.08      669.92     46.52 o 
  -2 -11   1      120.69      121.32      8.67 o 
  -1 -11   1       42.50       39.62      9.78 o 
   0 -11   1       39.65       37.46      6.72 o 
   1 -11   1       41.16       46.04      5.95 o 
   2 -11   1       38.27       34.42      7.00 o 
  -5 -10   1       27.21       25.75      4.31 o 
  -4 -10   1       36.92       28.34      7.00 o 
  -3 -10   1      235.11      255.80     19.61 o 
  -2 -10   1       45.84       44.00      6.99 o 
  -1 -10   1      138.29      147.94      9.86 o 
   0 -10   1       38.07       37.73      5.44 o 
   1 -10   1       52.77       53.20      9.06 o 
   2 -10   1      158.30      158.21     10.24 o 
   3 -10   1       88.81       88.29     11.04 o 
   4 -10   1      179.19      217.50     15.27 o 
   5 -10   1      314.65      383.23     38.61 o 
  -6  -9   1       12.26       10.37      2.55 o 
  -5  -9   1        5.64        7.81      2.91 o 
  -4  -9   1      103.56       80.64     17.00 o 
  -3  -9   1      524.93      529.80     30.53 o 
  -2  -9   1       53.30       52.05      7.36 o 
  -1  -9   1       62.52       62.05     10.25 o 
   0  -9   1      518.90      522.69     28.17 o 
   1  -9   1       35.63       30.60      9.52 o 
   2  -9   1       89.47       94.64     13.39 o 
   3  -9   1        2.66        4.66      4.18 o 
   4  -9   1        0.78       -0.08      2.54 o 
   5  -9   1      219.18      212.55     18.09 o 
   6  -9   1       28.37       33.63      3.47 o 
  -7  -8   1      167.58      193.40     25.30 o 
  -6  -8   1      617.93      710.68     35.45 o 
  -5  -8   1      359.47      341.98     24.50 o 
  -4  -8   1      440.49      440.87     24.03 o 
  -3  -8   1     1371.75     1395.40     50.68 o 
  -2  -8   1      827.77      850.57     36.80 o 
  -1  -8   1     1042.60     1075.38     73.65 o 
   0  -8   1      274.95      271.03      6.48 o 
   1  -8   1       71.59       69.49      6.50 o 
   2  -8   1      221.19      231.53      8.00 o 
   3  -8   1        6.06        4.61      1.75 o 
   4  -8   1      107.77       88.37     12.38 o 
   5  -8   1        0.55        2.01      1.34 o 
   6  -8   1        0.66        3.01      1.68 o 
   7  -8   1      102.51       94.65     14.36 o 
  -8  -7   1       44.48       47.64      6.56 o 
  -7  -7   1      466.17      487.90     25.11 o 
  -6  -7   1     1076.53     1156.85     63.49 o 
  -5  -7   1      193.07      198.05     12.81 o 
  -4  -7   1      657.45      709.03     32.75 o 
  -3  -7   1     1542.91     1561.75     54.94 o 
  -2  -7   1        8.18        5.08      2.68 o 
  -1  -7   1       30.62       36.90      4.60 o 
   0  -7   1      327.37      349.29      9.47 o 
   1  -7   1      654.72      676.67     20.81 o 
   2  -7   1      964.82     1005.55     14.17 o 
   3  -7   1      739.59      714.06     43.30 o 
   4  -7   1        4.22        9.33      3.75 o 
   5  -7   1        8.71        8.83      1.99 o 
   6  -7   1        0.83        6.54      1.76 o 
   7  -7   1       36.26       36.05      7.29 o 
   8  -7   1       27.10       24.42      6.28 o 
  -9  -6   1      120.47      139.41      9.13 o 
  -8  -6   1       40.57       56.50      7.52 o 
  -7  -6   1       62.12       55.72      4.77 o 
  -6  -6   1      241.33      271.37     12.59 o 
  -5  -6   1      274.07      292.81     10.32 o 
  -4  -6   1      236.15      226.04      9.51 o 
  -3  -6   1        6.84        5.07      3.24 o 
  -2  -6   1      734.68      722.62     16.80 o 
  -1  -6   1     1198.67     1126.28    102.18 o 
   0  -6   1      436.74      461.67      8.02 o 
   2  -6   1     2777.13     2496.00    267.30 o 
   3  -6   1     1090.98     1086.81     78.23 o 
   4  -6   1       48.87       56.97      9.29 o 
   5  -6   1       49.93       60.62      6.34 o 
   6  -6   1      104.73      121.36     14.03 o 
   7  -6   1      305.55      330.08     18.95 o 
   8  -6   1      121.02      144.53     18.60 o 
   9  -6   1       66.02       48.89      7.83 o 
  -9  -5   1        6.59        3.47      1.94 o 
  -8  -5   1      220.61      231.91     15.05 o 
  -7  -5   1       49.58       38.05      9.17 o 
  -6  -5   1      403.53      414.37     12.18 o 
  -5  -5   1      689.76      711.89     16.51 o 
  -4  -5   1       88.27       56.87      9.26 o 
  -3  -5   1       82.41       75.91     10.95 o 
  -2  -5   1        0.86        2.49      1.57 o 
  -1  -5   1      383.64      362.68      6.83 o 
   0  -5   1       63.88       65.91      2.62 o 
   1  -5   1      818.33      807.47     13.97 o 
   2  -5   1      914.62      814.65     18.17 o 
   3  -5   1      562.40      508.68     10.91 o 
   4  -5   1      138.00      142.53      6.46 o 
   5  -5   1        1.20        3.52      1.04 o 
   6  -5   1      772.92      809.44     22.50 o 
   7  -5   1     2463.07     2684.59    296.52 o 
   8  -5   1      740.76      782.85     44.70 o 
   9  -5   1       11.19       16.72      3.38 o 
  10  -5   1      289.59      322.68     35.76 o 
 -10  -4   1       95.06      107.91     12.82 o 
  -9  -4   1       54.54       69.27      7.46 o 
  -8  -4   1      136.43      186.91     17.76 o 
  -7  -4   1        1.37        5.51      3.68 o 
  -6  -4   1     1148.26     1256.25     69.47 o 
  -5  -4   1      726.11      781.49     55.33 o 
  -4  -4   1      183.45      187.60      5.20 o 
  -3  -4   1     1562.60     1677.34     21.14 o 
  -2  -4   1      585.31      629.23      7.03 o 
  -1  -4   1       31.02       20.72      2.61 o 
   0  -4   1        7.95        9.21      1.49 o 
   1  -4   1      448.12      481.24     33.66 o 
   2  -4   1       22.67        5.80      1.14 o 
   3  -4   1       93.89       86.65      3.52 o 
   4  -4   1      182.93      166.97      4.70 o 
   5  -4   1       13.11       19.72      2.28 o 
   6  -4   1     2750.59     2858.82     48.01 o 
   7  -4   1     1789.71     1817.89     49.51 o 
   8  -4   1      147.51      122.91     19.61 o 
   9  -4   1      113.97      149.04     23.36 o 
  10  -4   1       12.83       18.06      3.46 o 
 -10  -3   1      239.32      258.89     14.15 o 
  -9  -3   1      815.71      897.80     30.26 o 
  -8  -3   1       25.04       26.16      3.55 o 
  -7  -3   1       35.65       33.75      8.03 o 
  -6  -3   1     2056.29     2079.68     59.28 o 
  -5  -3   1      879.28      877.20     14.07 o 
  -4  -3   1        2.36        6.43      1.15 o 
  -3  -3   1     1263.85     1495.01     12.35 o 
  -2  -3   1     1283.14     1328.81     12.29 o 
  -1  -3   1      605.45      559.44      8.19 o 
   0  -3   1       10.32        4.66      0.92 o 
   1  -3   1       69.64       66.95      1.19 o 
   2  -3   1      107.88      112.20      1.95 o 
   3  -3   1      313.33      320.90     12.16 o 
   4  -3   1      447.37      449.75      7.52 o 
   5  -3   1       18.31       28.03     15.84 o 
   6  -3   1      127.39      134.29      4.99 o 
   7  -3   1      274.03      263.46     10.45 o 
   8  -3   1      443.26      436.74     14.62 o 
   9  -3   1       22.80       20.38      4.25 o 
  10  -3   1       49.02       49.91      7.37 o 
 -10  -2   1      105.62       77.66     14.85 o 
  -9  -2   1       83.10       84.02     13.59 o 
  -8  -2   1      131.84      138.29     20.54 o 
  -7  -2   1      836.45      838.08     35.42 o 
  -6  -2   1      927.65      883.15     20.30 o 
  -5  -2   1     1777.58     1797.06     27.99 o 
  -4  -2   1      982.05     1064.27      9.52 o 
  -3  -2   1      801.54      816.28     16.62 o 
  -2  -2   1     2105.50     2166.55     19.46 o 
  -1  -2   1     8233.13     8594.00    123.86 o 
   0  -2   1      398.16      430.15      7.89 o 
   1  -2   1     2101.55     2096.14     18.17 o 
   2  -2   1       85.90       82.27      1.43 o 
   3  -2   1        1.64        3.13      1.73 o 
   4  -2   1       13.60       14.91      6.57 o 
   5  -2   1       27.17       37.79      3.01 o 
   6  -2   1        0.59        2.17      0.95 o 
   7  -2   1      744.69      716.84     21.29 o 
   8  -2   1       72.43       68.15      5.18 o 
   9  -2   1      108.44      108.30     14.93 o 
  10  -2   1      225.10      205.15     29.30 o 
  11  -2   1       19.29        8.88      3.31 o 
 -10  -1   1       49.73       41.64      8.51 o 
  -9  -1   1      336.86      365.43     24.69 o 
  -8  -1   1      468.90      463.81     21.69 o 
  -7  -1   1       99.77       94.98     11.57 o 
  -6  -1   1      345.21      338.34     16.71 o 
  -5  -1   1      856.00      859.11     10.68 o 
  -4  -1   1      550.70      568.32      8.83 o 
  -3  -1   1      409.65      409.33      4.60 o 
  -2  -1   1     3524.23     3544.45     30.63 o 
  -1  -1   1     1563.98     1590.16     49.90 o 
   0  -1   1     3132.94     3201.54     52.09 o 
   1  -1   1       10.65        8.92      1.34 o 
   2  -1   1     1107.21     1109.93     34.83 o 
   3  -1   1      589.63      589.77      8.29 o 
   4  -1   1     4673.06     4797.13    119.10 o 
   5  -1   1      387.71      383.87      8.76 o 
   6  -1   1      515.27      511.52      7.64 o 
   7  -1   1      355.10      340.51     10.61 o 
   8  -1   1      392.36      377.96      8.48 o 
   9  -1   1      137.08      108.01     12.01 o 
  10  -1   1      103.89      101.03     13.02 o 
  11  -1   1        9.44        6.10      3.22 o 
 -10   0   1       18.45       17.49      4.30 o 
  -9   0   1       48.74       36.64      5.88 o 
  -8   0   1      280.54      291.83     15.14 o 
  -7   0   1        8.19        8.50      2.45 o 
  -6   0   1       56.12       50.94      7.12 o 
  -5   0   1      132.66      119.88      3.94 o 
  -4   0   1      363.16      346.95      4.35 o 
  -3   0   1      118.58      127.85      2.24 o 
  -2   0   1     1139.15     1142.71     17.52 o 
  -1   0   1     5730.17     5765.19    101.47 o 
   1   0   1      506.38      431.57      7.89 o 
   2   0   1        1.05       14.05      9.59 o 
   3   0   1     2683.67     2761.95     48.19 o 
   4   0   1     2405.30     2424.64     30.06 o 
   5   0   1     1382.84     1395.00     27.28 o 
   6   0   1      631.96      576.24     15.80 o 
   7   0   1     1024.31     1018.74     20.80 o 
   8   0   1      506.91      488.73      7.60 o 
   9   0   1      183.58      192.36     29.64 o 
  10   0   1       30.65       32.29      7.07 o 
  11   0   1        1.54        2.59      1.74 o 
 -10   1   1       15.20       11.55      4.39 o 
  -9   1   1      337.92      305.53     23.26 o 
  -8   1   1      417.17      460.56     14.97 o 
  -7   1   1      132.43      133.59     10.26 o 
  -6   1   1      318.63      286.75      8.74 o 
  -5   1   1       51.10       53.29      2.44 o 
  -4   1   1       84.74       73.53      4.85 o 
  -3   1   1      305.23      294.34      3.18 o 
  -2   1   1     2589.32     2564.35     19.83 o 
  -1   1   1     5720.69     5700.66     69.48 o 
   0   1   1     1936.80     1772.79     21.62 o 
   1   1   1     2042.31     1964.84     23.72 o 
   2   1   1     3250.16     3275.86     32.47 o 
   3   1   1       42.66       50.21      1.97 o 
   4   1   1     1091.28     1036.56     24.16 o 
   5   1   1     2380.19     2423.14     37.16 o 
   6   1   1      493.93      488.06      8.36 o 
   7   1   1      365.06      361.13     35.32 o 
   8   1   1      668.13      685.80     18.10 o 
   9   1   1      421.91      420.41     22.90 o 
  10   1   1       52.46       47.03     10.24 o 
  11   1   1      185.71      135.92      8.99 o 
 -10   2   1      125.51      100.10     12.56 o 
  -9   2   1      874.04      817.93     45.85 o 
  -8   2   1      494.10      498.26     23.10 o 
  -7   2   1       40.92       38.58      9.69 o 
  -6   2   1      373.88      357.39     16.88 o 
  -5   2   1      382.35      392.97      5.58 o 
  -4   2   1      761.93      780.25      7.85 o 
  -3   2   1     1381.47     1407.17     13.48 o 
  -2   2   1        4.15        4.81      1.43 o 
  -1   2   1      946.91      934.07     20.01 o 
   0   2   1      359.98      391.64      7.44 o 
   1   2   1      700.21      707.42      7.86 o 
   2   2   1     2439.81     2489.87     36.03 o 
   3   2   1       28.22       36.44      3.03 o 
   4   2   1     1184.92     1182.80     18.72 o 
   5   2   1     1232.90     1263.77     15.42 o 
   6   2   1       91.45       84.57      4.12 o 
   7   2   1       28.46       29.53      3.36 o 
   8   2   1      127.96      128.65      5.57 o 
   9   2   1      480.35      526.68     19.89 o 
  10   2   1      122.31      124.37     14.85 o 
  11   2   1        5.25        6.97      3.02 o 
 -10   3   1      244.32      206.29     31.54 o 
  -9   3   1      429.38      405.19     21.23 o 
  -8   3   1      674.79      693.01     31.24 o 
  -7   3   1       54.94       47.34      6.42 o 
  -6   3   1      135.28      115.35      4.63 o 
  -5   3   1      100.84       99.56      4.51 o 
  -4   3   1     3953.30     3909.83     78.24 o 
  -3   3   1     2860.55     2853.51     21.25 o 
  -2   3   1      545.19      522.51      8.43 o 
  -1   3   1      147.72      149.96      5.03 o 
   0   3   1     1671.75     1479.33    117.70 o 
   1   3   1      231.07      225.99      5.62 o 
   2   3   1      188.46      202.34      3.09 o 
   3   3   1       97.62      105.12      4.54 o 
   4   3   1     1759.78     1831.19     29.83 o 
   5   3   1     1419.54     1514.22     33.57 o 
   6   3   1       32.37       31.45      6.43 o 
   7   3   1      364.10      381.40     10.73 o 
   8   3   1       10.77       13.52      2.35 o 
   9   3   1        1.29        6.01      0.94 o 
  10   3   1        1.18        4.15      1.54 o 
 -10   4   1       19.68       15.77      3.50 o 
  -9   4   1        3.64        2.79      2.69 o 
  -8   4   1      102.10       89.35     13.14 o 
  -7   4   1      102.12       81.84      7.52 o 
  -6   4   1      245.65      234.63      8.72 o 
  -5   4   1     1043.04      996.12     23.04 o 
  -4   4   1     7850.80     8050.80    192.61 o 
  -3   4   1     4278.28     4298.05     51.28 o 
  -2   4   1      437.12      403.36      9.82 o 
  -1   4   1     1087.71     1106.01     11.26 o 
   0   4   1      118.52      102.58      4.88 o 
   1   4   1      268.88      211.86      4.31 o 
   2   4   1      109.61       88.95      2.27 o 
   3   4   1      632.33      608.80     13.14 o 
   4   4   1     1356.49     1323.52     88.98 o 
   5   4   1      132.11      121.71     10.82 o 
   6   4   1        1.00        1.85      1.09 o 
   7   4   1       50.41       44.98      6.13 o 
   8   4   1      114.45      113.29     20.95 o 
   9   4   1       56.58       60.17      6.39 o 
  10   4   1      392.83      426.11     37.48 o 
  -9   5   1       77.59       55.74     11.99 o 
  -8   5   1        2.28        9.90      4.00 o 
  -7   5   1      140.21      109.14     19.96 o 
  -6   5   1        4.13       -1.52      2.99 o 
  -5   5   1     1147.35     1197.17     33.98 o 
  -4   5   1     1254.24     1285.39     24.71 o 
  -3   5   1     1820.31     1901.27     23.63 o 
  -2   5   1      650.10      626.35      9.47 o 
  -1   5   1       20.52       37.55      3.59 o 
   0   5   1       60.72       49.80      4.62 o 
   2   5   1     1474.14     1400.73     32.54 o 
   3   5   1     1044.85      982.71     58.76 o 
   4   5   1       45.13       32.39     14.07 o 
   5   5   1      517.15      328.15     10.77 o 
   6   5   1      235.39      225.36      9.33 o 
   7   5   1       40.97       41.16      5.89 o 
   8   5   1       24.67       24.71      2.94 o 
   9   5   1      693.99      785.83     51.83 o 
  10   5   1      164.58      156.38     14.34 o 
  -9   6   1       14.57        8.89      3.51 o 
  -8   6   1       66.58       61.50     13.76 o 
  -7   6   1       42.88       47.90      8.03 o 
  -6   6   1        2.18        4.57      1.56 o 
  -5   6   1      135.95      139.42     10.00 o 
  -4   6   1       66.11       75.28      9.69 o 
  -3   6   1      470.62      477.26      7.18 o 
  -2   6   1        0.63        1.70      2.29 o 
  -1   6   1      291.10      264.68      9.01 o 
   0   6   1      189.33      200.23      5.55 o 
   1   6   1      792.79      822.16     14.54 o 
   2   6   1     2217.97     2189.23     51.90 o 
   3   6   1      579.87      390.95     12.12 o 
   4   6   1      215.03      218.13     45.34 o 
   5   6   1      104.47       85.20     25.27 o 
   6   6   1      797.36      813.47     35.06 o 
   7   6   1       44.86       45.81      9.81 o 
   8   6   1      124.27      136.87     16.97 o 
   9   6   1      389.14      434.59     29.29 o 
  -8   7   1        0.33        4.86      2.79 o 
  -7   7   1      116.47      106.13     20.34 o 
  -6   7   1      165.38      174.21     10.22 o 
  -5   7   1        3.69        7.84      2.79 o 
  -4   7   1       18.39       21.44      2.77 o 
  -3   7   1       78.83       83.84      3.78 o 
  -2   7   1        1.68        2.92      2.75 o 
  -1   7   1      184.02      191.62      8.65 o 
   0   7   1      166.98      149.10      8.82 o 
   1   7   1      451.87      440.51     11.50 o 
   3   7   1        4.68        6.77      3.90 o 
   4   7   1      445.07      273.56      7.95 o 
   5   7   1      149.42      150.09     21.49 o 
   6   7   1      123.59      139.98     24.48 o 
   7   7   1       35.14       25.49      8.01 o 
   8   7   1      266.39      302.12     29.01 o 
  -7   8   1      913.68     1035.08     17.33 o 
  -6   8   1      665.89      767.32     26.29 o 
  -5   8   1       52.73       54.88      6.60 o 
  -4   8   1       67.73       77.48     10.00 o 
  -3   8   1      329.68      342.28     13.35 o 
  -2   8   1      329.74      294.38      8.16 o 
  -1   8   1       21.91       13.05      2.18 o 
   0   8   1       17.76       12.76      5.11 o 
   1   8   1      307.38      294.91     10.11 o 
   2   8   1        4.79        1.17      3.85 o 
   3   8   1      524.68      297.74     13.52 o 
   4   8   1       31.36       35.13      7.15 o 
   5   8   1        5.96        9.76      2.13 o 
   6   8   1       11.07       13.02      3.27 o 
   7   8   1      290.94      270.87     26.45 o 
  -6   9   1      388.96      432.67     21.08 o 
  -5   9   1      305.43      335.41     24.46 o 
  -4   9   1       66.37       53.39      7.22 o 
  -3   9   1      588.18      599.37     32.90 o 
  -2   9   1      296.10      306.44     11.96 o 
  -1   9   1      181.94      161.43     16.04 o 
   0   9   1      181.02      185.55     24.33 o 
   1   9   1      212.44      195.32     21.05 o 
   2   9   1       14.23       17.70      4.32 o 
   3   9   1      161.88      173.87     18.33 o 
   4   9   1       32.05       29.49      6.29 o 
   5   9   1       42.01       41.34      5.88 o 
   6   9   1       71.47       63.13     14.86 o 
  -5  10   1       50.16       40.80      6.66 o 
  -4  10   1       25.39       24.73      3.14 o 
  -3  10   1        4.65        5.54      1.79 o 
  -2  10   1      341.51      355.63     12.66 o 
  -1  10   1      645.00      675.91     33.37 o 
   0  10   1      722.31      833.15     40.59 o 
   1  10   1      205.35      250.59     25.52 o 
   2  10   1      540.07      536.13     27.29 o 
   3  10   1      106.29      111.60     15.32 o 
   4  10   1        3.82        8.84      3.63 o 
   5  10   1        1.18       -0.19      1.70 o 
  -2  11   1      144.40      139.48     10.51 o 
  -1  11   1      427.95      453.04     31.39 o 
   0  11   1      100.38       90.59      7.23 o 
   1  11   1       33.73       34.11      4.58 o 
   2  11   1      106.63      107.54     12.81 o 
  -1 -11   2       13.60        8.28      4.02 o 
   0 -11   2       67.95       68.75      6.42 o 
   1 -11   2       28.96       34.79      5.40 o 
   2 -11   2       96.90       96.53      6.22 o 
  -4 -10   2       74.47       51.72     11.17 o 
  -3 -10   2       49.26       46.75     11.40 o 
  -2 -10   2       60.98       48.77     10.36 o 
  -1 -10   2       88.89       79.44     14.24 o 
   0 -10   2       69.77       66.18     11.56 o 
   1 -10   2      137.31      116.40     13.83 o 
   2 -10   2       61.68       56.28      7.96 o 
   3 -10   2        3.53        8.97      4.40 o 
   4 -10   2        7.90        0.82      2.08 o 
   5 -10   2      272.57      327.31     17.83 o 
  -6  -9   2       78.99       79.21     11.94 o 
  -5  -9   2      201.27      206.35     30.74 o 
  -4  -9   2      297.26      324.28     17.57 o 
  -3  -9   2      160.09      185.37     27.39 o 
  -2  -9   2       18.50       23.55      6.52 o 
  -1  -9   2       12.54       10.11      3.53 o 
   0  -9   2      127.11      132.80     22.09 o 
   1  -9   2      605.64      611.54     29.75 o 
   2  -9   2      315.66      314.14     17.88 o 
   3  -9   2      125.41      121.80      9.41 o 
   4  -9   2       85.10       77.55      9.99 o 
   5  -9   2        1.75        3.30      1.82 o 
   6  -9   2        1.38        2.71      2.23 o 
  -7  -8   2      205.16      232.37     26.54 o 
  -6  -8   2      359.25      384.69     36.60 o 
  -5  -8   2      218.94      243.77     26.20 o 
  -4  -8   2      253.95      245.43     15.86 o 
  -3  -8   2      541.35      576.14     22.98 o 
  -2  -8   2      433.27      452.70     21.03 o 
  -1  -8   2       10.85        9.57      2.58 o 
   0  -8   2      185.72      176.15     11.04 o 
   1  -8   2     2035.39     2144.69     84.63 o 
   2  -8   2      673.51      720.12     21.85 o 
   3  -8   2        4.02        4.05      4.04 o 
   4  -8   2        1.50        0.15      1.87 o 
   5  -8   2       77.10       72.59      7.51 o 
   6  -8   2       22.20       23.21      3.87 o 
   7  -8   2       10.97        9.31      2.00 o 
  -8  -7   2       19.84       16.14      4.71 o 
  -7  -7   2      262.94      288.77     28.01 o 
  -6  -7   2      499.19      497.86     30.19 o 
  -5  -7   2       39.34       27.34      4.82 o 
  -4  -7   2       54.57       49.16     10.70 o 
  -3  -7   2      159.23      166.95     17.95 o 
  -2  -7   2       13.51        9.25      2.96 o 
  -1  -7   2       72.79       63.28      6.56 o 
   0  -7   2      894.90      911.21     69.13 o 
   1  -7   2     1710.39     1717.84     34.79 o 
   2  -7   2     2299.29     2413.47     30.60 o 
   3  -7   2      855.10      888.07     32.30 o 
   4  -7   2       21.54       13.10      2.90 o 
   5  -7   2      140.92      163.56      8.07 o 
   6  -7   2      782.68      827.78     30.96 o 
   7  -7   2      108.09      103.64     13.65 o 
   8  -7   2        5.03       10.22      3.16 o 
  -9  -6   2        7.56        7.81      4.21 o 
  -8  -6   2        1.34        2.64      1.84 o 
  -7  -6   2      548.68      575.87     32.80 o 
  -6  -6   2      107.78      121.74     16.81 o 
  -5  -6   2        2.47        4.44      4.01 o 
  -4  -6   2      377.76      405.99     16.66 o 
  -3  -6   2       33.12       37.57     10.13 o 
  -2  -6   2        4.57        3.13      2.29 o 
  -1  -6   2      721.54      727.52     16.88 o 
   0  -6   2       28.36       20.29      2.53 o 
   1  -6   2     1450.24     1444.25     25.97 o 
   2  -6   2     2122.86     2094.47     63.83 o 
   3  -6   2      348.28      318.60     10.79 o 
   4  -6   2       32.62       27.64      3.55 o 
   5  -6   2      537.34      584.24     20.97 o 
   6  -6   2     1162.32     1261.48     33.54 o 
   7  -6   2      763.14      858.14     31.32 o 
   8  -6   2       91.45      102.64     16.38 o 
   9  -6   2       32.72       24.97      7.82 o 
  -9  -5   2        4.12        0.92      1.72 o 
  -8  -5   2      184.33      180.11     10.70 o 
  -7  -5   2      234.52      242.20     14.29 o 
  -6  -5   2      396.46      401.09     18.74 o 
  -5  -5   2       22.98       21.06      4.01 o 
  -4  -5   2      388.55      398.82     13.54 o 
  -3  -5   2      219.36      227.08     10.87 o 
  -2  -5   2     1234.50     1375.40     38.58 o 
  -1  -5   2      108.18       95.44      3.91 o 
   0  -5   2       31.36       29.05      2.77 o 
   1  -5   2       47.88       48.83      4.92 o 
   2  -5   2      673.02      728.71     13.80 o 
   3  -5   2        1.46        5.41      0.91 o 
   4  -5   2      132.98      131.81      7.33 o 
   5  -5   2        2.17        5.26      2.00 o 
   6  -5   2      995.54     1060.59     49.00 o 
   7  -5   2      536.24      574.41     16.06 o 
   8  -5   2      141.78      128.66     12.11 o 
   9  -5   2      128.60      125.61     22.48 o 
  10  -5   2      185.97      193.32     22.44 o 
 -10  -4   2      220.60      209.19     48.27 o 
  -9  -4   2      337.12      346.31     23.37 o 
  -8  -4   2      330.93      341.93     14.79 o 
  -7  -4   2     1286.81     1370.21     40.88 o 
  -6  -4   2     1076.96     1171.38     29.65 o 
  -5  -4   2        2.13        5.15      2.14 o 
  -4  -4   2      418.93      419.30      6.72 o 
  -3  -4   2       12.25        7.49      2.70 o 
  -2  -4   2      469.03      404.62      6.17 o 
  -1  -4   2     1434.36     1506.55     14.45 o 
   0  -4   2       45.55       50.55      2.55 o 
   1  -4   2        5.93        7.20      0.85 o 
   2  -4   2        2.61        2.10      0.63 o 
   3  -4   2       21.30       20.71      1.60 o 
   4  -4   2        1.11        2.58      2.46 o 
   5  -4   2        4.35        8.94      1.96 o 
   6  -4   2      353.86      347.43      6.83 o 
   7  -4   2      525.48      522.88     18.60 o 
   8  -4   2        9.00        5.17      1.51 o 
   9  -4   2      212.44      196.98     28.83 o 
  10  -4   2       14.64       13.70      4.02 o 
 -10  -3   2      397.46      334.74     96.09 o 
  -9  -3   2      318.23      220.39     16.23 o 
  -8  -3   2      926.66      914.31     47.07 o 
  -7  -3   2      574.55      599.81     16.51 o 
  -6  -3   2      278.97      279.18      9.37 o 
  -5  -3   2      296.79      330.20     35.37 o 
  -4  -3   2       42.91       34.30      6.28 o 
  -3  -3   2       11.03        5.48      2.25 o 
  -2  -3   2     2436.17     2633.72     64.29 o 
  -1  -3   2     5579.82     5655.70     49.78 o 
   0  -3   2      608.19      629.17      6.31 o 
   1  -3   2      302.66      331.87      3.70 o 
   2  -3   2      271.78      289.82      3.77 o 
   3  -3   2     3022.36     3216.75     33.08 o 
   4  -3   2      529.96      613.77      7.21 o 
   5  -3   2       93.12       92.90      2.28 o 
   6  -3   2      267.69      250.05      5.48 o 
   7  -3   2      248.54      222.70      4.02 o 
   8  -3   2      774.39      774.90     14.11 o 
   9  -3   2      480.53      380.44     79.26 o 
  10  -3   2       21.85       21.74      5.27 o 
 -10  -2   2       13.85        7.13      2.34 o 
  -9  -2   2      489.55      551.72     30.91 o 
  -8  -2   2        0.70        5.59      1.92 o 
  -7  -2   2        6.69        4.96      2.82 o 
  -6  -2   2      264.16      276.31     10.00 o 
  -5  -2   2     1791.15     1839.07     23.49 o 
  -4  -2   2      417.94      413.73      8.11 o 
  -3  -2   2      933.40      993.68     11.00 o 
  -2  -2   2     2991.95     3020.71     32.27 o 
  -1  -2   2     5901.51     5816.39     70.65 o 
   0  -2   2      986.49      971.72     10.38 o 
   1  -2   2      439.16      414.69      4.21 o 
   2  -2   2      962.15      983.94      8.93 o 
   3  -2   2     2896.85     2934.98     30.10 o 
   4  -2   2     2480.76     2642.60     19.45 o 
   5  -2   2      164.61      153.43      4.27 o 
   6  -2   2      474.37      410.45      8.07 o 
   7  -2   2      138.30      123.68     11.86 o 
   8  -2   2       22.09       12.44      3.42 o 
   9  -2   2      441.21      445.81     24.44 o 
  10  -2   2        8.48       11.96      4.42 o 
  11  -2   2      148.19      124.53     24.62 o 
 -10  -1   2      161.70      123.35     23.39 o 
  -9  -1   2      132.81       90.50     15.96 o 
  -8  -1   2        1.45        1.05      2.04 o 
  -7  -1   2      173.25      153.83     12.17 o 
  -6  -1   2       48.02       60.93      4.63 o 
  -5  -1   2      198.09      206.39      4.54 o 
  -4  -1   2      503.01      477.88     10.54 o 
  -3  -1   2      100.76       99.28      4.33 o 
  -2  -1   2      623.31      579.03      6.44 o 
  -1  -1   2     2649.72     2920.05     36.41 o 
   0  -1   2     3594.47     3654.30     65.44 o 
   1  -1   2     1399.18     1450.99     14.76 o 
   2  -1   2       75.45       67.50      9.22 o 
   3  -1   2     8905.38     8606.67    203.47 o 
   4  -1   2     3255.99     3401.21     70.67 o 
   5  -1   2      671.96      676.52      9.34 o 
   6  -1   2     1268.21     1240.80     25.35 o 
   7  -1   2      569.02      522.78     10.97 o 
   8  -1   2        6.36        5.99      2.16 o 
   9  -1   2        6.22        4.83      2.74 o 
  10  -1   2      123.88      126.40     23.31 o 
  11  -1   2      474.60      488.94     33.51 o 
 -10   0   2      337.69      288.48     40.33 o 
  -9   0   2      653.03      714.80     40.40 o 
  -8   0   2        6.76       13.24      4.70 o 
  -7   0   2      272.52      249.84      6.15 o 
  -6   0   2       14.77       14.38      2.46 o 
  -5   0   2      169.63      178.07      9.60 o 
  -4   0   2      317.45      319.63      6.56 o 
  -3   0   2     1220.72     1343.27     17.31 o 
  -2   0   2      174.63      155.45      2.34 o 
  -1   0   2      119.76      118.42      3.94 o 
   0   0   2     1390.99     1401.23     17.50 o 
   1   0   2       19.92       24.27      2.28 o 
   3   0   2     3455.31     3112.45     54.63 o 
   4   0   2     2957.17     3036.76    252.12 o 
   5   0   2     1913.54     1894.69     43.73 o 
   6   0   2       15.81       13.19      4.03 o 
   7   0   2        7.88        3.71      1.95 o 
   8   0   2      379.28      361.58      5.92 o 
   9   0   2      131.79      123.39     11.73 o 
  10   0   2      189.73      216.42     12.95 o 
  11   0   2      361.27      429.87     29.62 o 
 -10   1   2      440.24      419.69     40.18 o 
  -9   1   2      418.03      436.47     25.75 o 
  -8   1   2      173.12      180.06      9.45 o 
  -7   1   2      108.62       87.14      4.78 o 
  -6   1   2       14.52       15.19      1.62 o 
  -5   1   2      862.39      890.78     13.28 o 
  -4   1   2        1.66       10.01      1.03 o 
  -3   1   2      563.92      551.70      5.23 o 
  -2   1   2      460.04      492.80      4.47 o 
  -1   1   2     2138.16     2208.33     17.41 o 
   0   1   2      204.35      188.53      3.11 o 
   2   1   2     2766.20     2792.28     63.74 o 
   3   1   2      810.56      787.22     20.58 o 
   4   1   2     2815.67     2953.44     75.55 o 
   5   1   2       23.11       22.85      2.90 o 
   6   1   2      606.04      607.40     39.91 o 
   7   1   2      196.52      198.07     19.30 o 
   8   1   2      323.16      338.42     16.58 o 
   9   1   2      159.13      160.28     14.75 o 
  10   1   2       32.46       32.59      5.80 o 
  11   1   2      187.78      204.47     15.74 o 
 -10   2   2       51.09       38.65      6.22 o 
  -9   2   2      449.63      471.57     27.79 o 
  -8   2   2      848.49      883.71     23.18 o 
  -7   2   2      134.32      135.42     13.88 o 
  -6   2   2      283.87      272.27      5.03 o 
  -5   2   2      775.66      747.32      9.52 o 
  -4   2   2     4786.08     4871.15    100.17 o 
  -3   2   2     2737.62     2866.27     22.99 o 
  -2   2   2        1.03        3.37      0.70 o 
  -1   2   2     1139.96     1096.45      8.18 o 
   0   2   2     1810.92     1857.84     18.26 o 
   1   2   2     1814.15     1904.53     41.03 o 
   2   2   2      441.00      499.68      5.70 o 
   3   2   2      444.10      459.96      5.92 o 
   4   2   2     1927.03     2034.55     36.65 o 
   5   2   2       55.94       46.80      2.53 o 
   6   2   2      386.23      368.45      8.38 o 
   7   2   2       85.31       87.45      9.27 o 
   8   2   2      415.44      434.79     28.38 o 
   9   2   2      150.07      160.20     14.98 o 
  10   2   2        0.49        1.37      0.83 o 
  11   2   2        8.11        5.59      2.45 o 
 -10   3   2        9.68       11.36      3.47 o 
  -9   3   2       86.45       68.32     12.41 o 
  -8   3   2      177.98      189.75      7.66 o 
  -7   3   2      213.54      224.02      6.95 o 
  -6   3   2      176.42      185.33      9.41 o 
  -5   3   2     1086.42     1041.04     34.33 o 
  -4   3   2     3797.00     3930.06     57.67 o 
  -3   3   2     1922.88     1858.62     29.60 o 
  -2   3   2      124.45      149.20      4.96 o 
  -1   3   2      110.90      107.76      3.07 o 
   0   3   2     4258.58     4189.39     72.61 o 
   1   3   2     1937.68     1855.24     23.55 o 
   2   3   2       93.05       75.22      2.89 o 
   3   3   2     1792.07     1892.92     27.12 o 
   4   3   2     1964.91     2144.62     38.54 o 
   5   3   2       29.74       25.30      2.29 o 
   6   3   2      384.66      396.32      9.53 o 
   7   3   2       18.83       25.59      2.99 o 
   8   3   2      480.83      499.52     14.08 o 
   9   3   2       41.52       38.48      2.78 o 
  10   3   2      113.17      116.90     13.39 o 
 -10   4   2       47.62       25.85      4.67 o 
  -9   4   2       51.27       40.46      6.21 o 
  -8   4   2       56.91       70.59      7.61 o 
  -7   4   2       22.05       19.10      2.27 o 
  -6   4   2        2.89        5.67      3.39 o 
  -5   4   2      268.46      259.75      6.72 o 
  -4   4   2     2011.35     2054.23     25.92 o 
  -3   4   2      152.60      145.78      3.59 o 
  -2   4   2       63.83       59.44      1.91 o 
  -1   4   2     1009.35     1068.15     10.37 o 
   0   4   2     2108.12     2281.73     41.88 o 
   1   4   2     1821.28     1681.32     19.88 o 
   2   4   2     2037.81     2146.84     46.91 o 
   3   4   2     2285.21     2331.84     72.66 o 
   4   4   2     2206.50     2267.83    110.10 o 
   5   4   2      997.93     1049.63     19.65 o 
   6   4   2      109.84      115.25     26.24 o 
   7   4   2       34.28       33.64      6.30 o 
   8   4   2      132.55      147.27     15.60 o 
   9   4   2       95.56       98.72     11.50 o 
  10   4   2        3.76        5.31      4.32 o 
  -9   5   2       67.85       58.86     10.68 o 
  -8   5   2        7.31        4.56      2.50 o 
  -7   5   2       46.78       50.62      7.75 o 
  -6   5   2       22.45       24.36      4.88 o 
  -5   5   2      907.16      928.11     26.55 o 
  -4   5   2      134.15      140.23      5.94 o 
  -3   5   2        1.16        3.82      0.91 o 
  -2   5   2      256.72      224.68      4.09 o 
  -1   5   2      394.58      357.32      8.45 o 
   0   5   2       59.15       44.40      4.30 o 
   1   5   2     2493.47     2435.95     36.96 o 
   2   5   2     1017.94      993.99     27.27 o 
   3   5   2      360.21      340.57     30.04 o 
   4   5   2     1144.36      975.61     95.16 o 
   5   5   2      396.84      302.59     53.77 o 
   6   5   2      342.07      349.44     87.61 o 
   7   5   2       92.21      102.57     13.82 o 
   8   5   2      391.02      432.69     17.90 o 
   9   5   2      681.10      916.27     59.83 o 
  10   5   2      235.14      234.82     14.29 o 
  -9   6   2        7.52       12.66      2.62 o 
  -8   6   2      131.29      147.51     15.10 o 
  -7   6   2      305.99      307.70     18.94 o 
  -6   6   2      910.92      900.04     38.93 o 
  -5   6   2       30.05       32.41      3.35 o 
  -4   6   2        7.32        8.23      1.81 o 
  -3   6   2       63.40       69.75      6.84 o 
  -2   6   2      367.57      374.93     10.58 o 
  -1   6   2      768.00      867.53     24.44 o 
   0   6   2      164.42      155.11     11.46 o 
   1   6   2      945.84      857.01     70.00 o 
   2   6   2      258.45      241.62     13.94 o 
   3   6   2      121.52      100.52     24.29 o 
   4   6   2        8.25        7.60      4.94 o 
   5   6   2      879.51      518.78     19.13 o 
   6   6   2      421.47      325.63     77.22 o 
   7   6   2       49.47       52.95     10.02 o 
   8   6   2      345.49      382.93     19.36 o 
   9   6   2      496.66      556.72     37.40 o 
  -8   7   2      192.36      223.61     16.50 o 
  -7   7   2      851.79      952.48     45.46 o 
  -6   7   2      454.04      472.84     19.32 o 
  -5   7   2        2.82        6.22      2.59 o 
  -4   7   2        5.75        5.92      2.86 o 
  -3   7   2       94.57       97.04      6.29 o 
  -2   7   2        5.82       10.06      2.30 o 
  -1   7   2      116.22      111.60     16.68 o 
   0   7   2      238.89      225.26     19.89 o 
   1   7   2     1241.65     1240.26     85.13 o 
   2   7   2       74.68       63.40      6.83 o 
   3   7   2      520.27      283.64     11.25 o 
   4   7   2       36.29       31.36     10.04 o 
   5   7   2       21.50       12.73      4.30 o 
   6   7   2       58.66       48.62     10.62 o 
   7   7   2        2.17        3.08      1.68 o 
   8   7   2       23.88       22.38      3.85 o 
  -7   8   2      877.96      965.97     15.49 o 
  -6   8   2      528.39      560.92     37.20 o 
  -5   8   2       74.40       68.74      4.17 o 
  -4   8   2       17.63       25.06      3.25 o 
  -3   8   2      499.07      513.83     12.12 o 
  -2   8   2      158.11      175.04      7.39 o 
  -1   8   2      359.19      361.10     32.47 o 
   0   8   2      434.63      437.74     29.64 o 
   1   8   2      841.15      863.00     21.60 o 
   2   8   2       87.81       75.81     17.95 o 
   3   8   2       51.04       20.09     31.06 o 
   4   8   2      550.30      586.52     30.92 o 
   5   8   2      141.43      138.84     11.72 o 
   6   8   2      224.72      254.73     17.06 o 
   7   8   2       24.84       41.76      7.59 o 
   8   8   2       13.68        6.89      2.30 o 
  -6   9   2      221.68      216.72     16.55 o 
  -5   9   2        3.51        4.57      1.69 o 
  -4   9   2       14.98       13.61      2.56 o 
  -3   9   2      348.81      371.50     13.85 o 
  -2   9   2     1123.52     1174.24     44.45 o 
  -1   9   2      220.75      213.41     19.41 o 
   0   9   2       95.14       97.59     13.66 o 
   1   9   2      272.39      296.33     17.03 o 
   2   9   2      385.84      404.95     22.62 o 
   3   9   2       15.20       15.75      4.60 o 
   4   9   2      140.35      141.26     16.27 o 
   5   9   2      459.48      466.54     43.90 o 
   6   9   2      591.63      639.78     42.39 o 
  -4  10   2       10.88        6.23      2.03 o 
  -3  10   2      125.72      118.73     16.18 o 
  -2  10   2      356.83      395.20     21.46 o 
  -1  10   2      165.41      185.79      9.49 o 
   0  10   2        9.73       10.88      4.99 o 
   1  10   2       85.23       98.70     12.04 o 
   2  10   2      308.69      339.11     26.82 o 
   3  10   2      267.97      253.69     34.16 o 
   4  10   2       87.34       93.04      7.21 o 
   5  10   2      318.08      337.27     23.62 o 
  -2  11   2      432.57      514.81     39.36 o 
  -1  11   2       41.84       41.19      5.18 o 
   0  11   2       50.55       44.67      6.53 o 
   1  11   2        0.54        7.03      2.86 o 
   2  11   2       33.51       23.88      4.82 o 
   0 -11   3      189.01      190.92     21.72 o 
   1 -11   3      156.16      181.60     20.86 o 
  -4 -10   3       55.86       32.11      7.70 o 
  -3 -10   3       78.34       60.87     11.31 o 
  -2 -10   3       30.40       26.77      6.53 o 
  -1 -10   3       72.69       66.29      8.86 o 
   0 -10   3      507.65      542.99     51.07 o 
   1 -10   3      110.20       73.46     13.65 o 
   2 -10   3       17.86        8.52      4.17 o 
   3 -10   3       44.23       45.60      6.71 o 
   4 -10   3       15.21        9.33      3.35 o 
  -5  -9   3       21.59       13.30      2.48 o 
  -4  -9   3      231.86      221.14     26.03 o 
  -3  -9   3      158.74      161.08     21.20 o 
  -2  -9   3      104.46       95.69     19.91 o 
  -1  -9   3      269.42      273.43     20.62 o 
   0  -9   3      851.76      831.53     46.23 o 
   1  -9   3      860.83      927.21     51.35 o 
   2  -9   3       27.14       19.48      3.37 o 
   3  -9   3       10.72       15.70      5.00 o 
   4  -9   3       31.25       28.30      8.20 o 
   5  -9   3       36.96       31.93      8.25 o 
   6  -9   3        1.00        4.75      1.44 o 
  -7  -8   3      132.55      143.01      9.00 o 
  -6  -8   3       30.90       22.70      4.66 o 
  -5  -8   3       19.31       10.00      3.24 o 
  -4  -8   3      128.63      153.54     19.24 o 
  -3  -8   3      374.53      386.27     21.50 o 
  -2  -8   3      422.77      422.09     17.89 o 
  -1  -8   3      768.03      768.26     33.39 o 
   0  -8   3     1977.40     2308.89    298.95 o 
   1  -8   3      357.26      362.09     11.80 o 
   2  -8   3       71.90       62.13     10.71 o 
   3  -8   3       14.14        8.51      5.31 o 
   4  -8   3       37.03       40.37      7.24 o 
   5  -8   3      408.71      426.29     24.60 o 
   6  -8   3      670.27      710.43     25.34 o 
   7  -8   3       72.80       62.34      7.60 o 
  -8  -7   3        5.04        3.85      3.19 o 
  -7  -7   3       87.52       89.76     11.29 o 
  -6  -7   3       17.92       13.44      4.33 o 
  -5  -7   3       23.14       29.37      4.96 o 
  -4  -7   3       16.25       12.67      3.66 o 
  -3  -7   3      165.26      172.34     18.55 o 
  -2  -7   3      551.21      538.96     21.05 o 
  -1  -7   3      512.92      477.62     18.63 o 
   0  -7   3        8.90        9.85      2.01 o 
   1  -7   3     1040.54     1092.17     22.44 o 
   2  -7   3      181.14      202.28     11.16 o 
   3  -7   3       38.47       25.76      4.41 o 
   4  -7   3       63.92       70.46      9.65 o 
   5  -7   3     1886.62     2005.91    220.67 o 
   6  -7   3      728.90      813.16     32.17 o 
   7  -7   3      119.11      125.99     22.55 o 
   8  -7   3       11.02       14.81      3.84 o 
  -8  -6   3       42.58       41.42      6.24 o 
  -7  -6   3      187.81      182.82     11.00 o 
  -6  -6   3      112.29      106.59     14.54 o 
  -5  -6   3      333.19      354.41     17.11 o 
  -4  -6   3      466.29      452.18     13.29 o 
  -3  -6   3      196.47      197.41     14.01 o 
  -2  -6   3      418.04      422.75     10.29 o 
  -1  -6   3      389.87      371.83     10.83 o 
   0  -6   3      306.01      312.89      6.84 o 
   1  -6   3      968.43      970.42     17.82 o 
   2  -6   3       80.69       78.68      4.16 o 
   3  -6   3      218.50      196.48      7.09 o 
   4  -6   3       78.00       82.48      5.39 o 
   5  -6   3      722.64      752.17     35.51 o 
   6  -6   3      784.24      843.41     25.42 o 
   7  -6   3       32.30       34.54      7.30 o 
   8  -6   3        4.29        7.74      2.69 o 
   9  -6   3       97.80      106.74     12.98 o 
  -9  -5   3      172.85      188.34     17.68 o 
  -8  -5   3      180.10      222.74     12.93 o 
  -7  -5   3      566.22      625.67     33.13 o 
  -6  -5   3      141.06      155.97     13.38 o 
  -5  -5   3      189.39      189.55      7.27 o 
  -4  -5   3        7.50       14.05      3.55 o 
  -3  -5   3     1321.11     1403.58     31.66 o 
  -2  -5   3      810.27      820.21     13.26 o 
  -1  -5   3       60.78       64.54      3.68 o 
   0  -5   3        0.45        1.65      0.87 o 
   1  -5   3      135.33      140.23      3.41 o 
   2  -5   3        5.87        7.46      1.25 o 
   3  -5   3      266.46      260.11      4.25 o 
   4  -5   3       97.13       91.84      5.63 o 
   5  -5   3      289.15      288.53      5.29 o 
   6  -5   3      385.14      383.31      8.16 o 
   7  -5   3       56.99       51.67     21.37 o 
   8  -5   3       72.84       99.17     13.66 o 
   9  -5   3       40.81       41.70      8.55 o 
  10  -5   3      213.31      230.20     29.42 o 
  -9  -4   3      131.27      113.14     24.82 o 
  -8  -4   3      125.29      124.12     11.61 o 
  -7  -4   3      354.44      386.86     16.30 o 
  -6  -4   3      737.02      769.81     17.65 o 
  -5  -4   3        3.49        7.02      3.22 o 
  -4  -4   3      627.89      654.55     16.18 o 
  -3  -4   3     3404.01     3680.35     47.66 o 
  -2  -4   3     2566.26     2594.09     27.59 o 
  -1  -4   3      145.28      131.26      6.84 o 
   0  -4   3      136.36      170.23      6.82 o 
   1  -4   3       98.80       94.55      3.17 o 
   2  -4   3      164.63      161.05      3.80 o 
   3  -4   3       86.23      100.36      2.54 o 
   4  -4   3      147.55      182.63      7.52 o 
   5  -4   3       90.34       95.81     13.06 o 
   6  -4   3        3.77        6.68      1.15 o 
   7  -4   3        9.18        4.27      2.28 o 
   8  -4   3        5.79        3.87      1.42 o 
   9  -4   3       13.03       12.52      3.32 o 
  10  -4   3        1.53        6.58      3.04 o 
 -10  -3   3      205.87      195.45     24.60 o 
  -9  -3   3      139.52      120.21     19.09 o 
  -8  -3   3       16.16       11.34      3.06 o 
  -7  -3   3      305.13      337.44     13.69 o 
  -6  -3   3      119.93      125.57     41.90 o 
  -5  -3   3       89.92      107.98     13.49 o 
  -4  -3   3      353.59      374.43     13.09 o 
  -3  -3   3     1683.29     1649.43     20.93 o 
  -2  -3   3     4008.48     4173.76    343.94 o 
  -1  -3   3     8325.23     9198.77    130.85 o 
   0  -3   3       30.26       31.78      3.00 o 
   1  -3   3      412.18      409.81      4.40 o 
   2  -3   3     1906.80     1902.71     15.06 o 
   3  -3   3     1498.43     1513.11     32.99 o 
   4  -3   3      411.15      417.10      5.72 o 
   5  -3   3       11.72        7.16      1.56 o 
   6  -3   3      217.13      207.26      6.82 o 
   7  -3   3      323.09      302.26      5.80 o 
   8  -3   3      119.79      133.68     11.33 o 
   9  -3   3      217.80      221.82     11.43 o 
  10  -3   3      188.51      202.71     20.35 o 
 -10  -2   3      168.60      115.37     15.75 o 
  -9  -2   3       91.74       82.04     15.33 o 
  -8  -2   3       14.11       21.28      4.86 o 
  -7  -2   3     1356.90     1401.70     31.48 o 
  -6  -2   3        4.84        9.17      2.43 o 
  -5  -2   3      298.40      284.99      8.80 o 
  -4  -2   3       23.24       20.24      3.27 o 
  -3  -2   3      399.67      369.70      4.82 o 
  -2  -2   3     9798.96    11086.91    157.46 o 
  -1  -2   3     1358.67     1361.44     17.87 o 
   0  -2   3        8.00       10.03      1.32 o 
   1  -2   3      330.66      338.67      4.54 o 
   2  -2   3     5587.40     5797.93     56.94 o 
   3  -2   3     8002.19     8724.37    122.67 o 
   4  -2   3      895.96      812.54     16.07 o 
   5  -2   3       37.95       22.75      5.04 o 
   6  -2   3      529.99      495.46      8.50 o 
   7  -2   3      133.23      126.53      3.59 o 
   8  -2   3        1.72        3.21      1.18 o 
   9  -2   3      139.79      144.20     10.23 o 
  10  -2   3      262.24      281.35     27.33 o 
  11  -2   3      213.12      234.82     26.88 o 
 -10  -1   3      218.10      177.87     20.85 o 
  -9  -1   3      140.49      140.61     22.20 o 
  -8  -1   3      509.11      505.72     22.19 o 
  -7  -1   3      337.71      330.80      9.42 o 
  -6  -1   3      493.93      479.09     12.25 o 
  -5  -1   3      288.47      253.51      5.32 o 
  -4  -1   3        1.43        2.19      1.02 o 
  -3  -1   3       26.55       23.09      4.52 o 
  -2  -1   3      772.19      815.97      8.20 o 
  -1  -1   3      171.33      158.15      4.25 o 
   0  -1   3      697.61      677.93      9.41 o 
   1  -1   3     1831.45     1860.83     31.51 o 
   2  -1   3     4905.85     4983.93     61.91 o 
   3  -1   3     2666.93     2667.69     28.82 o 
   4  -1   3      453.38      440.52      6.40 o 
   5  -1   3       34.70       25.65      2.13 o 
   6  -1   3      462.50      481.26     11.44 o 
   7  -1   3      269.32      261.13     19.39 o 
   8  -1   3      547.40      536.22     14.05 o 
   9  -1   3      379.50      364.76     21.51 o 
  10  -1   3      506.00      519.20     27.06 o 
  11  -1   3      306.43      335.42     23.76 o 
 -10   0   3      579.34      435.96     29.92 o 
  -9   0   3      231.32      196.69     26.20 o 
  -8   0   3       24.65       14.06      3.06 o 
  -7   0   3       28.86       20.43      7.76 o 
  -6   0   3      528.16      522.60      9.72 o 
  -5   0   3     1706.45     1701.07     58.39 o 
  -4   0   3       47.95       45.37      2.74 o 
  -3   0   3        2.61        5.44      0.98 o 
  -2   0   3       19.92       21.27      1.48 o 
  -1   0   3      150.85      171.78      2.63 o 
   0   0   3     3626.89     3707.00     63.78 o 
   1   0   3      116.08      151.66     19.05 o 
   2   0   3      159.79      120.16      7.04 o 
   4   0   3        2.30        2.80      0.39 o 
   5   0   3       15.42       17.01      1.74 o 
   6   0   3      284.23      247.16      5.72 o 
   7   0   3      135.66      128.01      7.01 o 
   8   0   3      368.91      370.38     12.61 o 
   9   0   3      577.92      574.93     30.56 o 
  10   0   3      239.45      252.56     14.52 o 
  11   0   3      436.41      502.61     34.26 o 
 -10   1   3      240.14      246.86     18.22 o 
  -9   1   3      304.69      246.92     13.97 o 
  -8   1   3        0.97        4.02      1.57 o 
  -7   1   3       52.11       49.16      6.00 o 
  -6   1   3      824.70      815.78     14.52 o 
  -5   1   3     2572.39     2597.99     36.86 o 
  -4   1   3      930.61      853.55     10.61 o 
  -3   1   3      355.09      409.20      4.49 o 
  -2   1   3        6.84        4.83      0.89 o 
  -1   1   3     2726.12     2825.26     28.93 o 
   0   1   3     2558.24     2672.05     31.15 o 
   1   1   3     1489.97     1482.95     15.27 o 
   2   1   3     3691.32     3613.43    131.40 o 
   3   1   3        7.83        0.93      2.16 o 
   4   1   3       10.13       14.79      2.65 o 
   6   1   3      890.04      926.00     16.88 o 
   7   1   3        3.85        7.03      3.09 o 
   8   1   3      422.98      443.26     23.99 o 
   9   1   3      109.35      116.12     13.12 o 
  10   1   3      119.59      115.36     18.18 o 
  11   1   3       13.60       13.62      2.70 o 
 -10   2   3       21.02       17.35      3.55 o 
  -9   2   3      111.52       99.42     19.12 o 
  -8   2   3      219.58      196.15      8.51 o 
  -7   2   3       48.50       41.25      4.91 o 
  -6   2   3      549.06      558.00      7.45 o 
  -5   2   3     2467.82     2599.51     28.63 o 
  -4   2   3      826.46      768.69      8.08 o 
  -3   2   3        4.43        4.02      0.74 o 
  -2   2   3      271.30      294.01      2.95 o 
  -1   2   3     3632.93     3730.04     29.58 o 
   0   2   3     7848.58     7714.32    131.51 o 
   2   2   3      236.60      215.37      3.01 o 
   3   2   3      426.61      405.52     10.13 o 
   4   2   3        5.56        3.69      2.40 o 
   5   2   3      543.12      570.61     12.60 o 
   6   2   3      105.66       96.78     11.63 o 
   7   2   3       94.17      101.58      7.02 o 
   8   2   3      346.31      352.30     11.96 o 
   9   2   3       28.47       32.65      3.74 o 
  10   2   3       17.25       16.57      2.31 o 
  11   2   3        0.55       -0.64      2.61 o 
 -10   3   3       26.26       16.27      3.50 o 
  -9   3   3       27.81       15.54      4.19 o 
  -8   3   3      238.45      207.26     23.44 o 
  -7   3   3        0.97        2.14      1.14 o 
  -6   3   3       60.19       66.16      6.10 o 
  -5   3   3      707.37      715.08     11.58 o 
  -4   3   3     1911.54     1941.57     22.66 o 
  -3   3   3      203.26      178.12      3.56 o 
  -2   3   3       30.54       36.86      1.84 o 
  -1   3   3     2947.17     3058.31     77.71 o 
   0   3   3     5482.16     5484.61    162.41 o 
   1   3   3     1243.02     1136.02     13.62 o 
   2   3   3     2361.10     2381.31     36.44 o 
   3   3   3     1140.55     1171.98      9.38 o 
   4   3   3      261.65      257.13      5.92 o 
   5   3   3       71.12       66.32     16.29 o 
   6   3   3      213.30      183.29     25.29 o 
   7   3   3      830.76      884.43     22.68 o 
   8   3   3      463.06      497.75     13.66 o 
   9   3   3      129.27      132.01      7.73 o 
  10   3   3        9.47        8.02      2.48 o 
  -9   4   3       66.83       48.02      7.04 o 
  -8   4   3      110.49      113.10     16.00 o 
  -7   4   3        9.50        7.78      2.05 o 
  -6   4   3      183.27      179.37      8.32 o 
  -5   4   3      201.73      216.92     10.91 o 
  -4   4   3      130.11      123.88      4.84 o 
  -3   4   3       11.95       13.17      2.20 o 
  -2   4   3        1.22        2.38      0.94 o 
  -1   4   3     1212.59     1260.55     24.37 o 
   0   4   3     2175.91     2132.14     18.83 o 
   1   4   3     3753.90     3852.39     40.24 o 
   2   4   3       74.87       64.40      7.17 o 
   3   4   3      108.66       87.53     10.12 o 
   4   4   3      218.09      198.77      3.98 o 
   5   4   3      806.54      837.81     15.69 o 
   6   4   3      639.74      684.05      9.13 o 
   7   4   3      470.62      486.75      9.64 o 
   8   4   3      826.06      835.01     48.13 o 
   9   4   3      309.38      324.63     12.10 o 
  10   4   3       52.91       45.00     10.56 o 
  -9   5   3       49.22       37.70     10.24 o 
  -8   5   3      237.25      235.80     14.50 o 
  -7   5   3       95.65      114.17     19.78 o 
  -6   5   3       50.03       39.74      7.79 o 
  -5   5   3      564.05      583.22     26.79 o 
  -4   5   3      230.91      236.65      5.27 o 
  -3   5   3       74.70       83.58      7.16 o 
  -2   5   3      239.10      205.23      4.19 o 
  -1   5   3       50.98       54.54      3.44 o 
   1   5   3       55.40       39.75     10.10 o 
   2   5   3       57.70       53.85      3.12 o 
   3   5   3       27.69       22.13      2.27 o 
   4   5   3      199.01      173.06     13.70 o 
   5   5   3      189.40      163.92     49.63 o 
   6   5   3        5.03        2.02      3.15 o 
   7   5   3      210.56      223.57      7.75 o 
   8   5   3      546.01      702.97    136.46 o 
   9   5   3      138.32      161.31     61.58 o 
  10   5   3       46.38       55.88     10.95 o 
  -8   6   3     1183.50     1297.39     82.19 o 
  -7   6   3      923.81      958.10     45.48 o 
  -6   6   3        1.27        2.66      2.93 o 
  -5   6   3       39.15       25.87      5.52 o 
  -4   6   3      320.71      304.11      7.16 o 
  -3   6   3       28.01       24.23      3.26 o 
  -2   6   3       18.10       17.04      1.74 o 
  -1   6   3      124.36      108.31      5.10 o 
   0   6   3      423.57      385.03     14.47 o 
   1   6   3      162.90      142.77      8.48 o 
   2   6   3       29.01       21.21      2.99 o 
   3   6   3      275.46      220.50     38.21 o 
   4   6   3       66.51       44.40     23.96 o 
   5   6   3       40.96       29.34      5.59 o 
   6   6   3       32.01       24.70      3.66 o 
   7   6   3        3.34        6.20      2.19 o 
   8   6   3      124.69      125.63     17.12 o 
   9   6   3       37.37       25.73      3.90 o 
  -8   7   3     1002.54     1077.51     16.60 o 
  -7   7   3      755.71      762.92     71.26 o 
  -6   7   3       87.36       68.88     15.67 o 
  -5   7   3        0.74        3.32      1.33 o 
  -4   7   3       87.00       90.84      7.46 o 
  -3   7   3      550.62      572.94      8.30 o 
  -2   7   3      279.59      269.99      6.51 o 
  -1   7   3      500.03      498.91      7.87 o 
   0   7   3      823.13      887.02     20.52 o 
   1   7   3      612.68      605.76     15.15 o 
   2   7   3      142.63      130.18      7.26 o 
   3   7   3        0.29        4.88      1.23 o 
   4   7   3      168.74      141.98     22.73 o 
   5   7   3      237.53      237.61     10.77 o 
   6   7   3        7.70        6.58      1.66 o 
   7   7   3       17.11       18.65      4.58 o 
   8   7   3       85.81       55.90     11.08 o 
  -7   8   3      147.08      159.91     14.91 o 
  -6   8   3        0.96        2.43      3.31 o 
  -5   8   3        3.13        5.03      1.79 o 
  -4   8   3      113.31      100.27      5.19 o 
  -3   8   3      768.54      771.42     40.33 o 
  -2   8   3      940.28      974.57     29.48 o 
  -1   8   3      719.24      710.29     38.39 o 
   0   8   3      999.54     1122.81     48.41 o 
   1   8   3      419.70      422.99     19.97 o 
   2   8   3      149.76      120.16     22.68 o 
   3   8   3       75.62       73.06     10.51 o 
   4   8   3       37.65       34.26      5.96 o 
   5   8   3       62.06       58.28      4.96 o 
   6   8   3      431.42      468.59     23.45 o 
   7   8   3       24.05       16.62      5.10 o 
  -6   9   3        2.19        2.92      1.31 o 
  -5   9   3      280.09      291.58     23.05 o 
  -4   9   3        9.32        2.87      3.16 o 
  -3   9   3      480.03      532.32     22.89 o 
  -2   9   3      569.96      609.57     25.50 o 
  -1   9   3      323.31      321.06     10.79 o 
   0   9   3      143.01      141.38     23.06 o 
   1   9   3      245.62      240.25     14.41 o 
   2   9   3      332.54      399.81     37.56 o 
   3   9   3        4.19        4.99      2.43 o 
   4   9   3       45.70       49.26      6.87 o 
   5   9   3     1144.04     1284.70     81.27 o 
   6   9   3      386.93      423.13     28.77 o 
  -4  10   3        2.00        3.71      1.63 o 
  -3  10   3       94.86       94.27      5.64 o 
  -2  10   3      200.95      200.17     12.32 o 
  -1  10   3       87.29       68.96      8.35 o 
   0  10   3       86.24       85.52     14.53 o 
   1  10   3      109.43      112.83     17.59 o 
   2  10   3      214.41      211.04     21.06 o 
   3  10   3       26.78       38.89      6.62 o 
   4  10   3      396.83      420.81     29.20 o 
   5  10   3      415.41      453.73     30.90 o 
  -1  11   3       71.93       68.64      6.10 o 
   0  11   3       90.64       83.86      5.01 o 
   1  11   3       33.15       40.82      6.83 o 
   2  11   3       11.22       13.27      3.77 o 
  -3 -10   4        7.08        7.43      2.47 o 
  -2 -10   4       56.41       41.55      9.95 o 
  -1 -10   4      383.52      407.70     27.89 o 
   0 -10   4      671.70      692.90     64.64 o 
   1 -10   4      119.41      128.64     15.03 o 
   2 -10   4      157.44      109.46     26.09 o 
   3 -10   4       15.50       21.70      5.78 o 
   4 -10   4       79.17       75.21     13.10 o 
  -5  -9   4       18.69       16.19      3.97 o 
  -4  -9   4       59.80       43.24     12.64 o 
  -3  -9   4      206.54      233.37     13.62 o 
  -2  -9   4      256.35      268.69     14.84 o 
  -1  -9   4      385.66      396.20     23.45 o 
   0  -9   4      907.02     1023.92     40.26 o 
   1  -9   4      138.96      134.71     10.73 o 
   2  -9   4       34.70       42.28      4.75 o 
   3  -9   4       52.04       56.45      7.86 o 
   4  -9   4      423.69      459.68     43.39 o 
   5  -9   4      430.61      405.78     38.66 o 
   6  -9   4      284.26      339.59     20.40 o 
  -6  -8   4       82.93       83.49     14.93 o 
  -5  -8   4      106.16      112.51     13.21 o 
  -4  -8   4       70.53       77.31     18.69 o 
  -3  -8   4      200.45      186.96     20.82 o 
  -2  -8   4       63.49       62.80     11.93 o 
  -1  -8   4      303.51      305.14     13.71 o 
   0  -8   4      303.68      287.76     12.67 o 
   1  -8   4      177.03      171.72      5.69 o 
   2  -8   4       19.52       19.42      3.25 o 
   3  -8   4      226.98      257.25     15.23 o 
   4  -8   4      302.11      333.39     19.77 o 
   5  -8   4     1007.12     1120.15     52.47 o 
   6  -8   4      505.93      551.24     36.80 o 
   7  -8   4      111.72       88.23     11.51 o 
  -7  -7   4       45.71       41.17      5.09 o 
  -6  -7   4       78.88       80.18     10.45 o 
  -5  -7   4       28.48       32.71      4.25 o 
  -4  -7   4      125.81      106.68     12.21 o 
  -3  -7   4      396.41      380.77     12.92 o 
  -2  -7   4      205.44      181.06     17.94 o 
  -1  -7   4        0.70        5.86      3.50 o 
   0  -7   4      376.01      356.46      9.19 o 
   1  -7   4      282.08      265.77      6.84 o 
   2  -7   4        7.80        7.96      1.12 o 
   3  -7   4       19.59       16.78      2.13 o 
   4  -7   4      449.53      483.32     14.69 o 
   5  -7   4     1796.59     1882.33     17.05 o 
   6  -7   4      547.05      587.54     24.71 o 
   7  -7   4        0.45        4.44      2.43 o 
   8  -7   4       47.91       46.61      7.52 o 
  -8  -6   4      118.53      125.28      8.30 o 
  -7  -6   4      220.41      236.90     13.42 o 
  -6  -6   4       13.35        5.44      3.35 o 
  -5  -6   4       97.79       90.37     12.75 o 
  -4  -6   4      407.71      429.31     15.51 o 
  -3  -6   4     1036.68     1051.59     27.14 o 
  -2  -6   4      331.40      347.88      9.62 o 
  -1  -6   4      406.71      401.37      8.45 o 
   0  -6   4      962.50      979.22     16.58 o 
   1  -6   4       16.31       17.51      3.94 o 
   2  -6   4       60.27       57.93      2.62 o 
   3  -6   4        0.41        3.83      0.88 o 
   4  -6   4      368.21      364.50     11.48 o 
   5  -6   4      362.39      349.83     11.31 o 
   6  -6   4       36.42       36.93      4.46 o 
   7  -6   4       36.57       30.42      8.32 o 
   8  -6   4       29.16       30.67      5.82 o 
   9  -6   4      237.08      256.53     18.79 o 
  -8  -5   4      154.91      157.54     16.10 o 
  -7  -5   4      179.14      173.48     15.46 o 
  -6  -5   4      475.31      488.87     14.31 o 
  -5  -5   4       37.31       46.88      4.87 o 
  -4  -5   4      992.77     1130.64     43.90 o 
  -3  -5   4     2024.95     2192.76     42.72 o 
  -2  -5   4     1063.39     1097.68     24.88 o 
  -1  -5   4       23.80       22.84      3.18 o 
   0  -5   4      377.47      388.00      7.15 o 
   1  -5   4       44.79       43.37      6.07 o 
   2  -5   4      287.37      287.75      4.81 o 
   3  -5   4      170.85      179.94      6.14 o 
   4  -5   4       83.20       83.17      3.69 o 
   5  -5   4       44.30       39.66      2.21 o 
   6  -5   4        5.01        5.55      1.65 o 
   7  -5   4      396.84      397.44     31.79 o 
   8  -5   4      182.32      189.58     19.32 o 
   9  -5   4       52.63       77.29     10.35 o 
  -9  -4   4       10.92        8.30      3.16 o 
  -8  -4   4       13.40       13.77      4.32 o 
  -7  -4   4      342.14      350.19     20.50 o 
  -6  -4   4       85.54       55.93     16.08 o 
  -5  -4   4      659.80      725.10     32.73 o 
  -4  -4   4     1264.90     1359.40     27.79 o 
  -3  -4   4     2246.73     2385.09     42.55 o 
  -2  -4   4      467.22      476.19      7.48 o 
  -1  -4   4      808.29      887.00     12.78 o 
   0  -4   4        2.28        6.15      1.14 o 
   1  -4   4      911.73      847.22     11.30 o 
   2  -4   4     1673.88     1664.63     26.15 o 
   3  -4   4     1596.69     1639.88     33.85 o 
   4  -4   4       91.15       81.38      4.30 o 
   5  -4   4      170.06      143.27      5.70 o 
   6  -4   4      127.84      107.98      4.40 o 
   7  -4   4       14.45       11.21      2.35 o 
   8  -4   4      138.32      126.76     20.47 o 
   9  -4   4      166.43      204.49     23.87 o 
  10  -4   4      368.93      374.39     26.16 o 
  -9  -3   4       53.43       48.91     10.12 o 
  -8  -3   4       67.92       65.46      8.03 o 
  -7  -3   4        8.93       17.17      5.96 o 
  -6  -3   4      684.37      717.87     15.50 o 
  -5  -3   4      356.96      371.01     14.78 o 
  -4  -3   4      162.46      164.67     15.66 o 
  -3  -3   4      347.74      349.79     13.38 o 
  -2  -3   4      543.64      621.29     44.25 o 
  -1  -3   4       82.70      101.89      3.04 o 
   0  -3   4       33.65       29.41      2.78 o 
   1  -3   4     1073.39     1079.86     13.10 o 
   2  -3   4     3607.31     3679.22     30.89 o 
   3  -3   4      880.66      805.54     10.31 o 
   4  -3   4      154.91      136.28      2.84 o 
   5  -3   4     1082.98     1169.17     25.87 o 
   6  -3   4     1254.74     1264.55     24.65 o 
   7  -3   4      452.91      460.60     11.79 o 
   8  -3   4      185.45      189.66      6.80 o 
   9  -3   4      177.76      187.00     10.70 o 
  10  -3   4      116.53      109.45     13.35 o 
 -10  -2   4      196.71      165.08     24.69 o 
  -9  -2   4       35.34       25.40      4.89 o 
  -8  -2   4      303.26      218.57     57.49 o 
  -7  -2   4       38.52       30.11      8.27 o 
  -6  -2   4       42.15       48.31      7.38 o 
  -5  -2   4        1.17        2.51      2.24 o 
  -4  -2   4      182.15      175.19      4.19 o 
  -3  -2   4      318.84      347.53      6.68 o 
  -2  -2   4      146.32      142.15      3.68 o 
  -1  -2   4        1.85        1.96      1.72 o 
   0  -2   4        6.80        5.46      1.98 o 
   1  -2   4      182.59      145.29      3.14 o 
   2  -2   4     1456.74     1432.06     18.64 o 
   3  -2   4      348.76      308.69      4.73 o 
   4  -2   4      494.91      544.56     18.04 o 
   5  -2   4       40.30       41.79      6.34 o 
   6  -2   4     1349.71     1402.56     22.18 o 
   7  -2   4     1181.68     1234.95     33.36 o 
   8  -2   4      350.32      343.83      7.16 o 
   9  -2   4       84.48       82.66      3.94 o 
  10  -2   4      587.82      649.89     60.83 o 
 -10  -1   4      199.30      161.50     20.60 o 
  -9  -1   4       29.70       24.76      5.82 o 
  -8  -1   4        4.36        6.10      3.08 o 
  -7  -1   4        1.47        4.43      1.64 o 
  -6  -1   4      651.36      673.16     12.83 o 
  -5  -1   4      742.44      744.37     14.20 o 
  -4  -1   4      321.86      323.25      6.39 o 
  -3  -1   4       52.34       65.18      5.57 o 
  -2  -1   4      128.31      132.64      5.29 o 
  -1  -1   4       24.97       47.72     10.09 o 
   0  -1   4      392.00      424.35     13.47 o 
   1  -1   4       30.67       27.47      3.32 o 
   2  -1   4      430.10      394.90      4.48 o 
   3  -1   4      368.49      312.40      6.97 o 
   4  -1   4      712.36      755.48      9.85 o 
   5  -1   4       61.36       73.27      5.74 o 
   6  -1   4       75.27       65.36     12.11 o 
   7  -1   4     1201.45     1215.79     49.08 o 
   8  -1   4      515.51      493.61     16.97 o 
   9  -1   4      200.60      195.11      6.49 o 
  10  -1   4       75.16       67.48      8.84 o 
  11  -1   4      313.19      356.91     25.01 o 
 -10   0   4       78.38       59.47     12.47 o 
  -9   0   4      113.20       86.82     17.16 o 
  -8   0   4       24.83       21.29      3.21 o 
  -7   0   4      986.33      980.78     30.31 o 
  -6   0   4     1657.93     1728.24     23.71 o 
  -5   0   4     1904.54     2009.10     36.27 o 
  -4   0   4      313.25      323.68      5.48 o 
  -3   0   4      173.22      201.64      4.68 o 
  -2   0   4       35.98       33.61      2.85 o 
  -1   0   4       65.22       49.12      2.13 o 
   0   0   4       33.88       29.03      3.42 o 
   1   0   4        1.78        1.73      1.00 o 
   2   0   4      187.58      209.76      6.20 o 
   3   0   4      481.45      453.54      9.76 o 
   4   0   4      166.40      190.45      9.45 o 
   5   0   4     1250.81     1290.00     35.88 o 
   6   0   4       27.53       13.12     20.28 o 
   7   0   4     1667.21     1531.27     26.18 o 
   8   0   4      143.65      133.53     16.67 o 
   9   0   4      188.96      194.43      5.96 o 
  10   0   4        7.17        2.75      2.33 o 
  11   0   4       79.25       80.00      8.22 o 
 -10   1   4        0.67        0.76      2.35 o 
  -9   1   4       71.01       49.65      7.15 o 
  -8   1   4      145.23      127.04     16.20 o 
  -7   1   4      199.30      214.52      9.08 o 
  -6   1   4     1879.76     1980.82     21.45 o 
  -5   1   4     2795.47     2881.22     50.39 o 
  -4   1   4      646.22      676.60     10.39 o 
  -3   1   4      115.17      113.56      2.66 o 
  -2   1   4      200.31      175.54      2.76 o 
  -1   1   4     3377.63     3510.72     27.30 o 
   0   1   4     1678.05     1657.51     25.29 o 
   1   1   4      355.63      356.13     17.90 o 
   2   1   4     1372.34     1368.39     37.07 o 
   3   1   4     6631.53     7387.67     75.81 o 
   4   1   4      184.25      168.00      9.14 o 
   5   1   4      452.10      447.29      9.96 o 
   6   1   4      327.69      313.36      7.65 o 
   7   1   4      478.67      503.34      8.18 o 
   8   1   4       75.36       63.27      6.10 o 
   9   1   4       19.25       15.17      5.36 o 
  10   1   4       81.28       89.40     10.91 o 
  11   1   4        1.90        2.23      2.20 o 
 -10   2   4       10.31        9.41      3.97 o 
  -9   2   4        7.45        8.20      3.15 o 
  -8   2   4       40.99       27.12      3.02 o 
  -7   2   4       53.83       36.17      5.16 o 
  -6   2   4     1314.82     1285.43     26.06 o 
  -5   2   4      492.29      496.67     10.22 o 
  -4   2   4       92.71       86.30      2.51 o 
  -3   2   4      174.43      185.69      3.66 o 
  -2   2   4     3495.82     3771.42     44.49 o 
  -1   2   4     6884.89     7247.71    116.92 o 
   0   2   4     3796.35     3824.13     39.61 o 
   1   2   4      341.67      340.32      4.68 o 
   2   2   4     1855.19     1906.69     31.85 o 
   3   2   4       54.66       61.78      7.88 o 
   4   2   4      208.15      178.94      9.13 o 
   5   2   4       80.49       74.41      9.84 o 
   6   2   4      327.21      325.04      6.51 o 
   7   2   4     1121.10     1170.16     23.79 o 
   8   2   4      883.40      881.65     88.45 o 
   9   2   4       10.78       11.33      1.91 o 
  10   2   4       55.47       56.40      8.24 o 
  -9   3   4       12.94       10.82      2.94 o 
  -8   3   4       21.36       16.76      3.89 o 
  -7   3   4       21.27       12.61      2.91 o 
  -6   3   4        0.92        5.45      1.19 o 
  -5   3   4      138.79      149.40      9.10 o 
  -4   3   4      332.27      332.58      5.14 o 
  -3   3   4        6.18        2.38      0.93 o 
  -2   3   4      730.56      779.87     10.90 o 
  -1   3   4     3703.30     3892.72     51.72 o 
   0   3   4      664.83      651.02     12.91 o 
   1   3   4      651.27      616.25      7.93 o 
   2   3   4      433.05      465.80      6.53 o 
   3   3   4      201.62      171.24     15.63 o 
   4   3   4      812.98      818.22     15.83 o 
   5   3   4     1214.39     1201.79     21.30 o 
   6   3   4      546.53      559.95     12.63 o 
   7   3   4     1320.02     1374.89     26.44 o 
   8   3   4      666.99      707.90     18.52 o 
   9   3   4      129.33      119.95      6.72 o 
  10   3   4        0.47        4.04      1.71 o 
  -9   4   4      351.48      356.76     28.19 o 
  -8   4   4      181.01      186.99      8.53 o 
  -7   4   4        0.43        3.46      1.08 o 
  -6   4   4       10.53        8.96      1.65 o 
  -5   4   4        1.67        5.14      1.30 o 
  -4   4   4      123.84      110.62      4.76 o 
  -3   4   4       58.15       49.09      2.23 o 
  -2   4   4       89.26       90.10      3.18 o 
  -1   4   4       52.65       53.51      2.38 o 
   0   4   4     1000.19     1036.54     21.25 o 
   1   4   4       93.54       86.67      4.02 o 
   2   4   4      819.19      773.70     13.03 o 
   3   4   4      159.28      142.49     21.85 o 
   4   4   4     1640.97     1665.51     23.92 o 
   5   4   4     1095.28     1137.37     18.49 o 
   6   4   4      398.44      357.49     47.76 o 
   7   4   4      518.71      477.91     68.77 o 
   8   4   4      479.65      502.90     18.68 o 
   9   4   4       95.34       87.25     10.07 o 
  10   4   4       25.34       14.65      3.16 o 
  -9   5   4      473.40      532.45     36.37 o 
  -8   5   4      442.42      466.33     44.02 o 
  -7   5   4       63.40       53.44      8.43 o 
  -6   5   4        5.36        5.45      1.37 o 
  -5   5   4        7.15        3.79      1.38 o 
  -4   5   4      478.56      490.31      7.11 o 
  -3   5   4      825.94      834.15     19.45 o 
  -2   5   4       54.13       57.44      4.27 o 
  -1   5   4      267.28      249.30      5.21 o 
   0   5   4      932.88      973.62     13.35 o 
   1   5   4      496.35      425.88     33.38 o 
   2   5   4     2336.43     2238.59    162.34 o 
   3   5   4      107.31       88.65     17.12 o 
   4   5   4      667.36      698.46     14.52 o 
   5   5   4      614.65      598.69     13.08 o 
   6   5   4       87.15       65.20     13.94 o 
   7   5   4       27.73       17.60      5.91 o 
   8   5   4      183.56      238.21     75.85 o 
   9   5   4        0.39        1.88      2.57 o 
  10   5   4       24.54       15.08      2.95 o 
  -8   6   4      403.73      434.53     29.79 o 
  -7   6   4       36.70       36.22      5.98 o 
  -6   6   4        0.57        3.10      1.00 o 
  -5   6   4      280.45      290.49      8.41 o 
  -4   6   4     3364.28     3464.53     67.94 o 
  -3   6   4     1341.12     1431.62     29.11 o 
  -2   6   4      250.61      245.38      7.95 o 
  -1   6   4      538.96      542.90      9.75 o 
   0   6   4      246.26      236.45      9.37 o 
   1   6   4       62.83       92.47     10.17 o 
   2   6   4      300.18      247.86     38.39 o 
   3   6   4       18.08       18.82      7.20 o 
   4   6   4      377.26      304.82     45.00 o 
   5   6   4      333.93      252.52     46.66 o 
   6   6   4      139.00       82.16     11.12 o 
   7   6   4        1.38        4.28      1.67 o 
   8   6   4        5.46        5.76      1.49 o 
   9   6   4        0.70        2.87      1.19 o 
  -7   7   4       21.60       17.95      3.76 o 
  -6   7   4      126.57      129.30     11.94 o 
  -5   7   4      392.76      409.99     13.62 o 
  -4   7   4      867.14      914.34     19.33 o 
  -3   7   4      896.21      901.48     41.69 o 
  -2   7   4      438.89      436.36      6.79 o 
  -1   7   4      484.82      493.06     11.11 o 
   0   7   4      359.02      352.92      8.38 o 
   1   7   4      354.70      454.11     30.92 o 
   2   7   4       95.61       76.84      4.66 o 
   3   7   4      296.18      240.72     35.00 o 
   4   7   4      576.90      597.15     26.52 o 
   5   7   4      353.99      275.38     64.99 o 
   6   7   4       84.98       86.83      8.42 o 
   7   7   4       52.91       59.39     10.15 o 
   8   7   4       11.72       11.20      2.97 o 
  -6   8   4       77.88       52.13     11.93 o 
  -5   8   4        8.62        7.36      2.71 o 
  -4   8   4      249.50      255.42      9.88 o 
  -3   8   4      711.29      742.80     21.98 o 
  -2   8   4      276.67      271.71     17.97 o 
  -1   8   4        5.96        5.42      1.49 o 
   0   8   4       57.25       44.63      5.61 o 
   1   8   4      595.80      739.70     47.91 o 
   2   8   4      602.91      299.00     11.25 o 
   3   8   4      329.26      390.85     16.93 o 
   4   8   4      649.30      689.61     35.95 o 
   5   8   4      702.31      755.70     42.28 o 
   6   8   4        7.94       10.10      2.99 o 
   7   8   4       11.61       15.43      3.01 o 
  -5   9   4        9.70        6.79      2.43 o 
  -4   9   4      119.78      102.61     15.68 o 
  -3   9   4      187.31      179.75      7.13 o 
  -2   9   4       33.29       26.87      4.56 o 
  -1   9   4      156.87      160.77      7.52 o 
   0   9   4        6.23        6.23      1.23 o 
   1   9   4       73.40       71.64      6.02 o 
   2   9   4      137.38      122.82     14.93 o 
   3   9   4       29.75       28.18      5.63 o 
   4   9   4      138.03      141.08     15.25 o 
   5   9   4      109.71      119.46     14.09 o 
   6   9   4      265.04      245.29     21.78 o 
  -4  10   4       14.95       10.69      2.20 o 
  -3  10   4      265.76      254.47     17.53 o 
  -2  10   4       18.40       16.71      2.45 o 
  -1  10   4       62.10       56.98      6.64 o 
   0  10   4      214.55      220.97     14.11 o 
   1  10   4       19.42       20.97      4.87 o 
   2  10   4       14.14       21.49      4.31 o 
   3  10   4        1.42        3.79      2.60 o 
   4  10   4        2.78        6.03      3.20 o 
   0  11   4        4.93       13.17      7.13 o 
   1  11   4       73.87       58.02      4.68 o 
  -2 -10   5       45.07       24.50      5.37 o 
  -1 -10   5      396.69      412.63     31.31 o 
   0 -10   5      327.10      354.60     21.99 o 
   1 -10   5      113.53       77.56     22.02 o 
   2 -10   5       66.42       58.60      8.55 o 
   3 -10   5      203.26      225.30     17.01 o 
  -4  -9   5       81.47       59.57     10.34 o 
  -3  -9   5        4.16       13.90      3.34 o 
  -2  -9   5       12.86        7.67      2.84 o 
  -1  -9   5       26.88       23.34      7.40 o 
   0  -9   5      324.69      354.39     18.65 o 
   1  -9   5       48.34       49.55      6.81 o 
   2  -9   5       12.37       14.42      5.41 o 
   3  -9   5      498.85      571.06     28.41 o 
   4  -9   5     1254.62     1469.51     92.63 o 
   5  -9   5      504.37      534.22     35.66 o 
  -6  -8   5      104.54      131.22      9.42 o 
  -5  -8   5        0.45        0.29      2.43 o 
  -4  -8   5      113.60      119.23     14.38 o 
  -3  -8   5      109.21      119.21     12.42 o 
  -2  -8   5       65.47       63.84      7.41 o 
  -1  -8   5        9.25        7.76      3.59 o 
   0  -8   5       74.51       73.24     12.35 o 
   1  -8   5       68.84       59.32      9.67 o 
   2  -8   5        6.53        4.16      2.54 o 
   3  -8   5       40.36       31.69      8.90 o 
   4  -8   5      684.99      799.23     44.54 o 
   5  -8   5      391.32      441.96     22.15 o 
   6  -8   5       12.85        8.19      2.88 o 
   7  -8   5        9.88        9.37      2.00 o 
  -7  -7   5       44.58       42.66      6.81 o 
  -6  -7   5       10.23        9.44      4.03 o 
  -5  -7   5       35.66       38.95      6.81 o 
  -4  -7   5      476.41      552.50     22.51 o 
  -3  -7   5      553.71      580.11     21.83 o 
  -2  -7   5       48.25       42.47      6.85 o 
  -1  -7   5      125.50      135.79     12.47 o 
   0  -7   5      200.52      189.73     12.34 o 
   1  -7   5      245.18      237.14      6.96 o 
   2  -7   5      291.62      299.66      7.83 o 
   3  -7   5        7.49        4.74      0.84 o 
   4  -7   5      224.23      243.95      8.55 o 
   5  -7   5       21.57       15.44      3.56 o 
   6  -7   5      106.61       81.14     16.20 o 
   7  -7   5        9.54        8.27      3.69 o 
   8  -7   5       21.11       29.16      5.15 o 
  -7  -6   5       88.58       81.57     10.32 o 
  -6  -6   5      102.42      108.08     11.24 o 
  -5  -6   5      246.34      258.35     11.70 o 
  -4  -6   5     1906.52     1953.08     66.52 o 
  -3  -6   5      610.07      669.29     26.78 o 
  -2  -6   5        9.16        5.56      2.71 o 
  -1  -6   5      150.42      140.81      9.55 o 
   0  -6   5       65.70       69.30      7.69 o 
   1  -6   5       29.19       24.14      2.74 o 
   2  -6   5      961.03      978.45     17.95 o 
   3  -6   5      157.03      146.75      3.28 o 
   4  -6   5      160.41      150.00      6.42 o 
   5  -6   5       38.09       32.82      6.62 o 
   6  -6   5       25.52       21.29      3.12 o 
   7  -6   5      384.01      404.68     14.58 o 
   8  -6   5        4.19        5.91      3.07 o 
   9  -6   5       36.99       30.67      7.80 o 
  -8  -5   5        5.75        1.59      2.20 o 
  -7  -5   5      258.24      284.04     12.15 o 
  -6  -5   5      294.90      292.83     14.89 o 
  -5  -5   5      623.70      598.37     16.96 o 
  -4  -5   5      625.23      702.43     13.79 o 
  -3  -5   5      744.70      858.58     14.98 o 
  -2  -5   5       39.10       32.54      5.34 o 
  -1  -5   5       13.29       10.75      2.08 o 
   0  -5   5       18.56       17.52      3.21 o 
   1  -5   5     4192.18     4267.32     84.41 o 
   2  -5   5     2386.88     2405.90     55.24 o 
   3  -5   5      536.86      522.22      7.82 o 
   4  -5   5       92.23       80.96      3.93 o 
   5  -5   5      223.65      224.41      5.83 o 
   6  -5   5        9.33        6.41      1.19 o 
   7  -5   5       27.25       33.94      6.37 o 
   8  -5   5        0.41        6.08      3.59 o 
   9  -5   5       82.36       90.39     14.68 o 
  -9  -4   5      154.94      166.66     19.28 o 
  -8  -4   5        1.71        2.08      2.08 o 
  -7  -4   5      146.89      150.67     11.08 o 
  -6  -4   5      239.62      251.41     13.82 o 
  -5  -4   5       47.53       58.62     11.97 o 
  -4  -4   5       76.26       88.80     17.49 o 
  -3  -4   5      358.53      364.37     18.59 o 
  -2  -4   5      493.31      486.39     22.53 o 
  -1  -4   5        0.74       -0.53      1.30 o 
   0  -4   5      348.71      323.82      8.23 o 
   1  -4   5     3326.05     3374.11     61.47 o 
   2  -4   5     4401.26     4626.66    198.88 o 
   3  -4   5      429.70      462.15     11.48 o 
   4  -4   5       26.14       19.70      1.48 o 
   5  -4   5      276.93      260.56      7.64 o 
   6  -4   5      269.56      272.38      7.35 o 
   7  -4   5       32.81       31.58      3.37 o 
   8  -4   5       48.84       49.31      7.43 o 
   9  -4   5      553.65      620.88     58.38 o 
  10  -4   5      284.51      311.58     27.67 o 
  -9  -3   5       25.29       30.68      5.49 o 
  -8  -3   5       17.66       12.41      2.54 o 
  -7  -3   5      322.41      310.77     20.45 o 
  -6  -3   5      666.73      721.33     33.56 o 
  -5  -3   5       15.23       28.15      5.01 o 
  -4  -3   5      918.79      888.83     27.48 o 
  -3  -3   5       32.34       36.29     14.15 o 
  -2  -3   5       75.34       72.20      4.02 o 
  -1  -3   5      806.34      886.50     15.17 o 
   0  -3   5       11.57        8.00      1.04 o 
   1  -3   5     5281.59     5539.44     74.68 o 
   2  -3   5     2782.39     2809.59     33.66 o 
   3  -3   5       60.88       61.58      4.71 o 
   4  -3   5        7.04       10.82      1.24 o 
   5  -3   5      364.15      357.13      8.67 o 
   6  -3   5      937.34     1022.62     20.71 o 
   7  -3   5       95.02      111.87      9.29 o 
   8  -3   5      609.88      629.32     25.98 o 
   9  -3   5     1129.33     1114.00     53.12 o 
  10  -3   5      153.84      151.47      9.75 o 
  -9  -2   5        1.27        5.64      3.09 o 
  -8  -2   5      111.96      121.51     16.28 o 
  -7  -2   5     1186.14     1376.96    464.71 o 
  -6  -2   5     1806.26     2086.53    214.19 o 
  -5  -2   5      811.65      806.73     13.55 o 
  -4  -2   5      524.34      510.57     21.05 o 
  -3  -2   5       45.69       33.16      6.72 o 
  -2  -2   5      112.77      148.18      4.37 o 
  -1  -2   5      151.25      181.77      5.04 o 
   0  -2   5     1265.54     1475.78     24.48 o 
   1  -2   5      531.25      500.37      9.32 o 
   2  -2   5      806.58      823.50     10.56 o 
   3  -2   5       35.04       32.99      4.16 o 
   4  -2   5       68.98       41.37      5.17 o 
   5  -2   5      726.43      781.12     18.16 o 
   6  -2   5      564.09      597.14     13.05 o 
   7  -2   5      256.50      259.50      8.99 o 
   8  -2   5      231.90      216.99     22.54 o 
   9  -2   5       62.93       65.91      5.62 o 
  10  -2   5        7.93        7.06      2.84 o 
  -9  -1   5       37.66       26.80      4.30 o 
  -8  -1   5      167.96      164.75     19.65 o 
  -7  -1   5     1610.78     1351.09    318.62 o 
  -6  -1   5      383.68      362.60     11.49 o 
  -5  -1   5      444.61      464.37     21.59 o 
  -4  -1   5       29.41       34.39     11.10 o 
  -3  -1   5       11.42        3.73      1.66 o 
  -2  -1   5      405.49      377.45      5.14 o 
  -1  -1   5     1442.47     1643.15     66.43 o 
   0  -1   5       39.14       42.40     10.48 o 
   1  -1   5      261.57      268.66      8.37 o 
   2  -1   5      117.95      125.07      7.18 o 
   3  -1   5      142.13      139.50      2.81 o 
   4  -1   5       56.73       48.62      7.60 o 
   5  -1   5        0.95        4.66      2.77 o 
   6  -1   5      242.93      283.71     13.01 o 
   7  -1   5      292.69      289.08      9.51 o 
   8  -1   5       20.79       23.75      3.42 o 
   9  -1   5       64.14       63.92      5.57 o 
  10  -1   5       52.35       49.54      7.68 o 
  -9   0   5       73.90       63.83      8.60 o 
  -8   0   5      307.53      268.28     59.70 o 
  -7   0   5      367.70      429.06     12.61 o 
  -6   0   5     1391.25     1508.43     39.09 o 
  -4   0   5       25.79       24.40      2.04 o 
  -3   0   5      109.31       96.45      3.75 o 
  -2   0   5     2230.76     2342.36     18.30 o 
  -1   0   5     3809.98     4087.95     80.85 o 
   0   0   5      537.99      525.55     13.00 o 
   1   0   5      166.56      175.96      7.77 o 
   2   0   5       96.17       90.63      2.75 o 
   3   0   5      263.26      229.99      6.27 o 
   4   0   5      329.40      315.39      6.91 o 
   5   0   5       37.11       73.42      8.86 o 
   6   0   5     1009.75     1062.58     22.02 o 
   7   0   5      512.17      535.98     20.74 o 
   8   0   5      248.16      261.30     13.09 o 
   9   0   5      225.01      235.11     17.30 o 
  10   0   5        0.84        6.18      3.96 o 
  11   0   5       21.20       16.85      2.37 o 
  -9   1   5      278.53      268.82     20.28 o 
  -8   1   5       60.02       61.40      7.00 o 
  -7   1   5       12.11       14.39      2.62 o 
  -6   1   5      444.84      477.25     13.30 o 
  -5   1   5      309.60      330.22      6.95 o 
  -4   1   5       12.23        9.46      1.46 o 
  -3   1   5        7.91       10.65      1.24 o 
  -2   1   5     3108.99     3128.63     27.70 o 
  -1   1   5     2385.72     2395.47     20.84 o 
   0   1   5      715.11      727.40     13.61 o 
   1   1   5      119.44      108.34      3.92 o 
   2   1   5     4043.92     4046.15    124.72 o 
   4   1   5     1087.85     1066.04     16.93 o 
   5   1   5      219.56      200.70      8.73 o 
   6   1   5     2151.56     2156.35     58.63 o 
   7   1   5      156.53      155.71      9.15 o 
   8   1   5      138.61      131.95     17.91 o 
   9   1   5      269.82      287.69     17.51 o 
  10   1   5        3.78       -1.27      1.99 o 
  -9   2   5      155.76      133.62     14.66 o 
  -8   2   5        6.24        5.11      1.28 o 
  -7   2   5       47.84       28.72      8.46 o 
  -6   2   5       79.47       51.43      8.56 o 
  -5   2   5       26.65       27.27      2.59 o 
  -4   2   5      151.02      132.02      4.85 o 
  -3   2   5      121.41      122.65      3.10 o 
  -2   2   5       76.36       46.61      2.18 o 
  -1   2   5     2246.00     2340.73     16.68 o 
   0   2   5      190.47      157.75      2.61 o 
   1   2   5      125.89      124.52      5.14 o 
   2   2   5     3213.07     3308.91     50.02 o 
   3   2   5     4670.96     4544.62     64.48 o 
   4   2   5      103.98       79.70      4.27 o 
   5   2   5      974.83      900.06     20.53 o 
   6   2   5      961.58      882.43     68.68 o 
   7   2   5      614.65      575.31     31.99 o 
   8   2   5       10.67        6.16      5.62 o 
   9   2   5        4.29        3.55      1.44 o 
  10   2   5       15.47       14.65      4.75 o 
  -9   3   5      504.68      525.30     82.14 o 
  -8   3   5       81.82       64.47      7.49 o 
  -7   3   5        6.31        3.31      2.14 o 
  -6   3   5        1.96        1.77      0.87 o 
  -5   3   5       34.55       37.19      3.33 o 
  -4   3   5       35.48       24.81      2.33 o 
  -3   3   5      107.17       94.29      3.42 o 
  -2   3   5      600.85      636.06     11.82 o 
  -1   3   5      440.02      427.64      6.85 o 
   0   3   5      302.71      323.91     13.49 o 
   1   3   5      430.83      422.50      5.36 o 
   2   3   5       30.68       32.68      4.41 o 
   3   3   5      277.87      232.41      8.17 o 
   4   3   5     1189.53     1157.65     18.31 o 
   5   3   5      439.72      399.05     50.96 o 
   6   3   5      350.78      345.34     13.51 o 
   7   3   5      675.44      701.61     19.34 o 
   8   3   5      192.11      190.75      6.02 o 
   9   3   5       12.98       14.22      4.34 o 
  10   3   5       63.54       61.09     14.56 o 
  -9   4   5      662.62      545.69     36.75 o 
  -8   4   5      337.96      366.68     24.65 o 
  -7   4   5       60.30       50.92      4.37 o 
  -6   4   5        1.97        3.88      2.41 o 
  -5   4   5      164.19      184.74      9.67 o 
  -4   4   5      239.52      258.23      3.99 o 
  -3   4   5      220.60      211.26      7.29 o 
  -2   4   5        4.63        5.84      1.27 o 
  -1   4   5      265.24      224.40      7.32 o 
   0   4   5       11.41        6.83      1.36 o 
   1   4   5     1275.87     1252.03     19.48 o 
   2   4   5      315.89      322.92      6.38 o 
   3   4   5     1284.78     1281.05     27.14 o 
   4   4   5      596.44      573.42     13.22 o 
   5   4   5       13.02        9.38      1.04 o 
   6   4   5        0.38        0.13      0.87 o 
   7   4   5      130.28       98.60     28.72 o 
   8   4   5      104.55      101.50     11.53 o 
   9   4   5        4.41        2.52      1.12 o 
  10   4   5       70.18       51.27     13.07 o 
  -8   5   5      542.88      573.41     38.37 o 
  -7   5   5        1.41        2.09      2.18 o 
  -6   5   5       13.64       12.71      3.21 o 
  -5   5   5      512.28      517.18     16.28 o 
  -4   5   5     1308.63     1308.85     94.80 o 
  -3   5   5        3.28        4.95      2.41 o 
  -2   5   5      672.56      659.00     13.10 o 
  -1   5   5     1085.12     1094.69     28.37 o 
   0   5   5      135.66      134.44      2.93 o 
   1   5   5      203.27      180.02      3.93 o 
   2   5   5       94.78       93.08      6.79 o 
   3   5   5      466.20      449.68     12.19 o 
   5   5   5        0.52        1.00      1.24 o 
   6   5   5       95.05       51.39     30.37 o 
   7   5   5       43.30       33.50     14.19 o 
   8   5   5       38.93       36.98      8.83 o 
   9   5   5        1.44        2.32      0.95 o 
  -8   6   5       28.56       12.63      3.28 o 
  -7   6   5       11.84        8.68      2.53 o 
  -6   6   5       16.94       14.78      1.84 o 
  -5   6   5      933.05     1008.56     35.92 o 
  -4   6   5      974.62     1029.66     40.35 o 
  -3   6   5     1451.51     1503.58     76.60 o 
  -2   6   5      186.84      169.05      5.83 o 
  -1   6   5      198.81      195.43     16.26 o 
   0   6   5      318.63      344.95      6.69 o 
   1   6   5      164.29      159.37      8.08 o 
   2   6   5        7.98       10.61      2.94 o 
   3   6   5     1630.52     1662.22     58.36 o 
   4   6   5     1628.93     1292.57     26.40 o 
   5   6   5      153.22      135.87     35.45 o 
   6   6   5      117.68       67.43     40.66 o 
   7   6   5       83.99       69.51      6.30 o 
   8   6   5        9.03       11.27      3.18 o 
  -7   7   5        3.14        3.22      2.11 o 
  -6   7   5        4.06        7.53      2.96 o 
  -5   7   5      351.95      382.42     20.43 o 
  -4   7   5     1285.86     1136.88    108.92 o 
  -3   7   5      135.54      140.64     12.43 o 
  -2   7   5      220.35      202.65      5.96 o 
  -1   7   5        5.13        3.99      1.67 o 
   0   7   5      344.61      365.66      6.65 o 
   1   7   5      287.99      267.53      7.05 o 
   2   7   5      442.08      453.01     13.55 o 
   3   7   5     1156.83     1229.97     52.25 o 
   4   7   5     1066.52      734.91     25.84 o 
   5   7   5      498.48      516.26     27.36 o 
   6   7   5        7.40       11.06      2.77 o 
   7   7   5       14.73        9.44      2.80 o 
   8   7   5      140.48      116.61     15.63 o 
  -6   8   5       24.44       14.24      2.96 o 
  -5   8   5       11.47       10.17      3.57 o 
  -4   8   5      252.37      245.50      8.52 o 
  -3   8   5        1.15        2.20      0.80 o 
  -2   8   5      333.35      363.41     11.48 o 
  -1   8   5      182.80      192.01      8.17 o 
   0   8   5      303.32      339.20      9.18 o 
   1   8   5      413.45      426.66      9.75 o 
   2   8   5      262.48      268.49     17.17 o 
   3   8   5       98.66      130.99     18.28 o 
   4   8   5      786.55      835.52     46.58 o 
   5   8   5      266.13      293.65     27.74 o 
   6   8   5        0.75        4.09      1.62 o 
   7   8   5        2.01        4.84      2.73 o 
  -5   9   5       48.67       33.76      6.10 o 
  -4   9   5      347.92      390.13     25.78 o 
  -3   9   5        6.09        7.62      2.37 o 
  -2   9   5      455.97      502.76     14.23 o 
  -1   9   5      154.59      162.56      6.86 o 
   0   9   5       74.46       73.89      9.02 o 
   1   9   5      470.97      462.38     20.30 o 
   2   9   5       10.01        5.22      2.96 o 
   3   9   5        1.53        3.64      2.29 o 
   4   9   5       36.46       25.39      4.49 o 
   5   9   5        5.17        9.29      3.21 o 
   6   9   5       76.50       78.97     10.19 o 
  -3  10   5       46.67       32.18      6.71 o 
  -2  10   5       26.02       21.82      3.75 o 
  -1  10   5       54.82       54.10      5.13 o 
   0  10   5      140.26      124.49     18.88 o 
   1  10   5      146.80      147.99     26.32 o 
   2  10   5        0.77        3.36      2.66 o 
   3  10   5        8.74       10.88      3.40 o 
   4  10   5       35.88       32.22      5.36 o 
  -1 -10   6        3.19        6.21      2.28 o 
   0 -10   6       30.86       18.64      5.32 o 
   1 -10   6       23.67       22.60      3.77 o 
   2 -10   6      311.31      344.31     28.87 o 
  -4  -9   6      102.94       82.17     17.40 o 
  -3  -9   6        2.35        4.28      1.99 o 
  -2  -9   6      147.89      118.79     25.15 o 
  -1  -9   6       15.34       12.24      2.41 o 
   0  -9   6       25.00       21.75      3.91 o 
   1  -9   6       22.60       16.49      4.07 o 
   2  -9   6       65.34       59.10     14.38 o 
   3  -9   6      115.76       69.21     21.44 o 
   4  -9   6      196.27      228.70     16.74 o 
   5  -9   6        5.70        5.24      2.58 o 
  -5  -8   6      195.02      189.24     11.92 o 
  -4  -8   6      219.68      222.11     18.59 o 
  -3  -8   6       16.22       21.74      5.03 o 
  -2  -8   6       60.09       42.63      9.48 o 
  -1  -8   6        0.84        5.23      1.91 o 
   0  -8   6       30.65       26.51      3.94 o 
   1  -8   6       53.74       44.32      6.79 o 
   2  -8   6        2.87        3.58      1.85 o 
   3  -8   6      129.51      131.23     10.43 o 
   4  -8   6      106.78       90.89     21.64 o 
   5  -8   6        8.75       10.97      3.92 o 
   6  -8   6      232.96      237.71     16.53 o 
  -6  -7   6       68.40       60.77      5.08 o 
  -5  -7   6      521.13      607.06     40.36 o 
  -4  -7   6      677.33      729.44     25.28 o 
  -3  -7   6       93.99       99.65     11.50 o 
  -2  -7   6        0.47        3.33      5.44 o 
  -1  -7   6      126.55      126.03     14.39 o 
   0  -7   6     1067.79     1061.77     28.34 o 
   1  -7   6      183.82      173.35      7.90 o 
   2  -7   6       21.15       12.01      2.39 o 
   3  -7   6       23.77       15.97      2.62 o 
   4  -7   6       46.75       40.26      4.96 o 
   5  -7   6      269.59      257.19     16.50 o 
   6  -7   6      127.89      100.57     15.24 o 
   7  -7   6       10.48        9.91      6.16 o 
   8  -7   6      242.77      256.89     33.97 o 
  -7  -6   6       25.54       24.20      4.71 o 
  -6  -6   6       79.58       80.78     10.40 o 
  -5  -6   6      401.36      489.58     22.01 o 
  -4  -6   6      852.24      954.64     36.78 o 
  -3  -6   6      406.82      392.64     14.14 o 
  -2  -6   6       59.18       77.52     10.01 o 
  -1  -6   6      832.24      817.61     31.96 o 
   0  -6   6     2007.77     2046.43     50.84 o 
   1  -6   6      380.91      389.51     13.24 o 
   2  -6   6        6.38        5.44      1.85 o 
   3  -6   6      129.60      128.05      7.06 o 
   4  -6   6        1.40        2.77      1.48 o 
   5  -6   6       37.67       27.56      5.79 o 
   6  -6   6       37.33       27.89      4.85 o 
   7  -6   6        3.72        3.36      2.06 o 
   8  -6   6       63.80       68.35      7.25 o 
  -8  -5   6        1.63        4.21      1.34 o 
  -7  -5   6       42.11       30.44      5.29 o 
  -6  -5   6        5.28        6.88      4.35 o 
  -5  -5   6       38.75       45.14      6.35 o 
  -4  -5   6      437.02      450.41     14.96 o 
  -3  -5   6       11.95       12.78      2.54 o 
  -2  -5   6        2.52        4.43      1.86 o 
  -1  -5   6      625.93      639.23     13.75 o 
   0  -5   6     1623.53     1613.88     31.94 o 
   1  -5   6     1712.07     1736.37     27.88 o 
   2  -5   6     1648.94     1767.43     27.93 o 
   3  -5   6       21.16       19.29      3.33 o 
   4  -5   6      168.57      166.65      4.23 o 
   5  -5   6      670.56      694.32     50.13 o 
   6  -5   6      205.26      192.43      6.15 o 
   7  -5   6       66.87       59.65     12.26 o 
   8  -5   6      174.53      185.31     11.70 o 
   9  -5   6      150.33      132.19     23.41 o 
  -8  -4   6       37.31       33.27      6.68 o 
  -7  -4   6      210.75      225.37     21.08 o 
  -6  -4   6       17.29       19.18      5.59 o 
  -5  -4   6        0.74        2.50      2.49 o 
  -4  -4   6      133.58      104.14     11.65 o 
  -3  -4   6        8.03       24.97      6.97 o 
  -2  -4   6        2.01        5.84      2.43 o 
  -1  -4   6       42.45       37.84      4.04 o 
   0  -4   6      774.19      771.95     15.71 o 
   1  -4   6     3807.42     4025.07     99.77 o 
   2  -4   6      110.82       99.94      4.95 o 
   3  -4   6       49.93       50.56      2.86 o 
   4  -4   6       96.07       93.20      5.00 o 
   5  -4   6      893.05      922.31     28.75 o 
   6  -4   6      716.72      744.39     24.99 o 
   7  -4   6      303.98      301.76     11.73 o 
   8  -4   6      168.42      166.69     28.16 o 
   9  -4   6      246.63      271.57     33.52 o 
  -8  -3   6      318.09      345.33     36.46 o 
  -7  -3   6      441.36      478.46     28.19 o 
  -6  -3   6      140.17      136.04     29.20 o 
  -5  -3   6      354.03      318.49     10.86 o 
  -4  -3   6       99.26      105.87     20.25 o 
  -3  -3   6      164.78      180.90     14.99 o 
  -2  -3   6       22.08       23.02      7.88 o 
  -1  -3   6      144.77      160.21      5.33 o 
   0  -3   6      739.33      792.28     15.96 o 
   1  -3   6      161.50      149.68      5.64 o 
   2  -3   6        3.92        2.05      0.96 o 
   3  -3   6      694.11      694.24     11.74 o 
   4  -3   6       38.40       32.38      2.97 o 
   5  -3   6       75.40       68.24     18.43 o 
   6  -3   6      766.09      818.90     21.08 o 
   7  -3   6      446.73      477.77     13.21 o 
   8  -3   6      131.67      126.98      7.03 o 
   9  -3   6      226.15      241.21     20.07 o 
  10  -3   6      385.61      398.51     28.06 o 
  -9  -2   6       95.23       67.92     10.19 o 
  -8  -2   6      690.40      574.18    158.18 o 
  -7  -2   6     1214.89     1030.84    200.31 o 
  -6  -2   6      121.87      135.86     23.33 o 
  -5  -2   6        3.77       10.38      2.60 o 
  -4  -2   6       36.55       37.58      6.18 o 
  -3  -2   6      564.33      620.06     23.76 o 
  -2  -2   6      730.20      731.13     20.38 o 
  -1  -2   6      496.10      533.19      8.20 o 
   0  -2   6      231.34      250.85      6.32 o 
   1  -2   6      775.01      846.83     14.23 o 
   2  -2   6       17.17       15.94      1.74 o 
   3  -2   6      529.22      549.55      9.03 o 
   4  -2   6      866.57      850.33     15.33 o 
   5  -2   6       22.63       25.70      3.34 o 
   6  -2   6      705.90      746.71     19.59 o 
   7  -2   6       69.74       64.95     14.26 o 
   8  -2   6        1.48        4.83      2.71 o 
   9  -2   6       36.18       38.09      5.07 o 
  10  -2   6       20.81       24.87      5.39 o 
  -9  -1   6      169.14      151.92     17.90 o 
  -8  -1   6      280.39      228.72     43.30 o 
  -7  -1   6      700.71      770.92     29.28 o 
  -6  -1   6      164.14      191.87     23.56 o 
  -5  -1   6      552.93      573.96     18.49 o 
  -4  -1   6        3.05        9.61      2.49 o 
  -3  -1   6     2797.56     2875.03    102.95 o 
  -2  -1   6     3957.59     4233.66     62.01 o 
  -1  -1   6     2533.59     2595.65     55.40 o 
   0  -1   6     1223.38     1372.33     16.56 o 
   1  -1   6      543.16      540.65      7.85 o 
   2  -1   6      120.05      101.59      4.44 o 
   3  -1   6        3.56        1.69      0.55 o 
   4  -1   6       35.69       35.78      4.91 o 
   5  -1   6      265.54      263.12     13.04 o 
   6  -1   6       72.25       61.64     11.71 o 
   7  -1   6       24.31       19.90      2.16 o 
   8  -1   6      313.81      316.22     11.78 o 
   9  -1   6      144.40      150.81     10.36 o 
  10  -1   6       19.07       20.45     11.39 o 
  -9   0   6        4.88        6.94      1.82 o 
  -8   0   6        0.47        3.87      5.75 o 
  -7   0   6      218.00      210.56     47.15 o 
  -6   0   6       10.17        8.98      2.48 o 
  -5   0   6        2.39        3.85      2.87 o 
  -4   0   6       37.76       27.61     10.69 o 
  -3   0   6     2069.17     2250.68     28.26 o 
  -2   0   6     5042.37     5245.51     66.81 o 
  -1   0   6     2033.30     2104.93     35.73 o 
   0   0   6      216.77      232.84      6.21 o 
   1   0   6      219.87      192.90      4.08 o 
   2   0   6     1439.31     1452.75     14.71 o 
   3   0   6      605.68      518.06     38.47 o 
   4   0   6      333.49      301.48      7.10 o 
   5   0   6      345.88      355.12      9.79 o 
   6   0   6     1323.22     1366.15     21.93 o 
   7   0   6        0.62        2.16      0.94 o 
   8   0   6       47.30       53.20      6.37 o 
   9   0   6        0.37        2.94      1.35 o 
  10   0   6       86.24       85.50     15.72 o 
  -9   1   6        0.37        5.34      3.85 o 
  -8   1   6       62.62       45.08      5.98 o 
  -7   1   6        2.61        6.33      5.19 o 
  -6   1   6      129.92      111.99     14.53 o 
  -5   1   6      270.66      248.12     12.69 o 
  -4   1   6       19.22       13.85      2.57 o 
  -3   1   6     1162.41     1251.60     16.20 o 
  -2   1   6     2841.51     3119.12     36.13 o 
  -1   1   6      392.98      402.21      5.44 o 
   0   1   6       43.69       45.52      1.58 o 
   1   1   6       92.25       84.46      2.23 o 
   2   1   6      549.00      508.18     21.42 o 
   3   1   6      516.81      446.18     27.69 o 
   4   1   6     2141.25     2419.81     36.18 o 
   5   1   6     2658.21     2878.69     64.22 o 
   6   1   6      298.55      302.76      8.09 o 
   7   1   6      336.65      345.93      8.33 o 
   8   1   6      102.90      113.64     17.90 o 
   9   1   6        1.27        2.12      2.09 o 
  10   1   6      127.23      135.15     17.31 o 
  -9   2   6       10.19        6.80      1.68 o 
  -8   2   6       69.05       43.38     10.79 o 
  -7   2   6       37.35       36.77      5.11 o 
  -6   2   6       72.14       52.97      7.26 o 
  -5   2   6        2.80        3.17      1.39 o 
  -4   2   6        1.56        4.78      1.81 o 
  -3   2   6       94.85       83.45      3.93 o 
  -2   2   6      438.89      430.99      5.90 o 
  -1   2   6        0.82        1.57      0.75 o 
   0   2   6        0.89        1.07      0.73 o 
   1   2   6        1.62        2.76      1.46 o 
   2   2   6       53.69       32.35     13.09 o 
   3   2   6     2142.43     2119.79     88.14 o 
   4   2   6     1782.06     1916.96     51.83 o 
   5   2   6       60.06       76.21      7.94 o 
   6   2   6       41.90       15.40     21.64 o 
   7   2   6      276.43      298.23     13.75 o 
   8   2   6        8.55       15.51      2.93 o 
   9   2   6      113.25      130.97      9.19 o 
  10   2   6      691.50      810.87     53.04 o 
  -9   3   6      407.20      310.23     34.22 o 
  -8   3   6        1.18        3.30      1.29 o 
  -7   3   6       62.92       44.61      5.51 o 
  -6   3   6      293.82      289.37     11.08 o 
  -5   3   6      651.66      643.56      9.28 o 
  -4   3   6        0.73        2.17      1.75 o 
  -3   3   6       48.71       36.77      3.47 o 
  -2   3   6       11.63        5.60      0.67 o 
  -1   3   6      412.85      436.48      5.93 o 
   0   3   6        4.48       11.01      2.21 o 
   1   3   6       30.77       30.60      2.06 o 
   2   3   6       52.28       53.51      7.24 o 
   3   3   6     1097.87     1125.29     26.25 o 
   4   3   6      119.46      135.21      8.91 o 
   5   3   6      251.94      232.00     13.94 o 
   6   3   6       54.41       45.41      5.10 o 
   7   3   6       30.68       27.22      3.28 o 
   8   3   6       43.79       12.60     22.52 o 
   9   3   6       62.30       47.92      6.30 o 
  10   3   6      255.99      291.51     20.13 o 
  -8   4   6       16.58       12.34      2.63 o 
  -7   4   6        5.88        6.47      2.09 o 
  -6   4   6      656.02      695.14     25.51 o 
  -5   4   6      984.81     1086.05     26.41 o 
  -4   4   6     1056.35     1141.51     20.12 o 
  -3   4   6       10.13        7.81      2.73 o 
  -2   4   6      417.45      406.44      7.78 o 
  -1   4   6      365.08      361.75     12.93 o 
   0   4   6       75.38       73.71     17.79 o 
   1   4   6      183.31      178.85      8.41 o 
   2   4   6      931.54      919.75     23.61 o 
   3   4   6      660.41      665.79     12.80 o 
   4   4   6       35.62       37.40      5.61 o 
   5   4   6      427.09      396.00     27.30 o 
   6   4   6       28.39       21.13      7.73 o 
   7   4   6        1.27        2.18      0.72 o 
   8   4   6       35.58       30.24      3.27 o 
   9   4   6        1.96        1.89      0.92 o 
  10   4   6       61.13       43.75     10.33 o 
  -8   5   6        1.44        2.65      2.07 o 
  -7   5   6       24.54       15.21      2.80 o 
  -6   5   6      218.41      234.69     12.76 o 
  -5   5   6     1451.05     1545.63     32.99 o 
  -4   5   6      478.59      509.78     25.83 o 
  -3   5   6       61.51       56.47      5.18 o 
  -2   5   6      378.89      346.60     10.24 o 
  -1   5   6     1254.32     1343.46     30.64 o 
   0   5   6      185.04      186.52      6.98 o 
   1   5   6      872.11      908.61     15.63 o 
   2   5   6     1538.23     1562.90     58.19 o 
   3   5   6      723.98      721.33     38.23 o 
   4   5   6       12.16       10.63      1.65 o 
   5   5   6        5.31        5.70      2.38 o 
   6   5   6       63.26       60.26      8.79 o 
   7   5   6      113.69       97.60      9.95 o 
   8   5   6      155.13      153.62     20.39 o 
   9   5   6        1.40        1.66      0.95 o 
  -7   6   6      142.46      120.39     14.88 o 
  -6   6   6        1.12        2.67      1.03 o 
  -5   6   6      322.26      369.56     23.77 o 
  -4   6   6       74.82       84.60      9.04 o 
  -3   6   6       38.00       30.98      3.92 o 
  -2   6   6      513.54      509.16     11.72 o 
  -1   6   6      489.44      536.26     20.16 o 
   0   6   6      724.84      763.86     21.05 o 
   1   6   6     1310.17     1399.46     35.05 o 
   2   6   6      474.14      465.11     13.27 o 
   3   6   6      493.38      488.30     13.55 o 
   4   6   6      376.70      384.92     17.79 o 
   5   6   6        4.93        0.22      2.09 o 
   6   6   6        0.92        4.74      2.45 o 
   7   6   6      174.68      161.65      9.31 o 
   8   6   6      158.58      189.41     18.67 o 
  -6   7   6        9.99        9.25      2.59 o 
  -5   7   6       58.80       46.27      6.26 o 
  -4   7   6        5.83        3.24      1.21 o 
  -3   7   6       10.25        5.43      1.39 o 
  -2   7   6      212.51      223.35      7.33 o 
  -1   7   6       10.92        7.64      1.14 o 
   0   7   6      595.10      631.22     19.51 o 
   1   7   6      345.49      358.90     12.32 o 
   2   7   6      170.17      171.09     14.48 o 
   3   7   6      332.89      318.40     14.07 o 
   4   7   6      349.89      357.47     19.73 o 
   5   7   6       44.31       35.70      5.19 o 
   6   7   6        3.49        3.01      2.46 o 
   7   7   6       67.97       64.71      8.06 o 
   8   7   6     1010.47     1261.44     15.90 o 
  -5   8   6        3.23        5.90      1.78 o 
  -4   8   6       94.92       76.49      7.75 o 
  -3   8   6      331.30      364.10     10.77 o 
  -2   8   6      503.19      546.81     17.88 o 
  -1   8   6        5.40        6.30      1.57 o 
   0   8   6      393.43      419.26     14.34 o 
   1   8   6       50.61       46.89      5.19 o 
   2   8   6        1.51        1.38      3.10 o 
   3   8   6       13.32        9.73      2.83 o 
   4   8   6      103.74      122.25      9.04 o 
   5   8   6       12.44        7.28      2.42 o 
   6   8   6        0.48        3.51      1.91 o 
   7   8   6      167.64      184.08     13.64 o 
  -4   9   6       79.04       71.36      5.46 o 
  -3   9   6        0.81        1.81      1.18 o 
  -2   9   6        8.49        5.60      1.68 o 
  -1   9   6      124.01      125.83     11.30 o 
   0   9   6      326.14      351.87     16.04 o 
   1   9   6       99.24       85.32      9.81 o 
   2   9   6       12.46       16.70      6.21 o 
   3   9   6       55.66       52.86      7.23 o 
   4   9   6        4.75        1.17      1.85 o 
   5   9   6        0.35        5.24      3.66 o 
  -2  10   6       26.62       21.98      5.67 o 
  -1  10   6      403.95      453.99     25.95 o 
   0  10   6      708.60      831.99     21.75 o 
   1  10   6      397.32      369.32     22.94 o 
   2  10   6       19.97       13.69      2.65 o 
   3  10   6       45.21       39.95      4.59 o 
  -2  -9   7       98.76       76.15     11.64 o 
  -1  -9   7        7.62       13.60      2.73 o 
   0  -9   7       35.52       21.00      4.25 o 
   1  -9   7        2.75        9.75      2.18 o 
   2  -9   7        4.20        6.41      1.88 o 
   3  -9   7       16.64       21.59      6.21 o 
   4  -9   7       26.43       18.87      2.96 o 
  -4  -8   7      152.93      135.05     11.68 o 
  -3  -8   7        0.77        6.01      4.56 o 
  -2  -8   7       14.11       19.27      3.30 o 
  -1  -8   7      237.77      267.37     10.96 o 
   0  -8   7      305.53      308.11     12.32 o 
   1  -8   7      111.25       93.67     11.90 o 
   2  -8   7        8.01        5.43      1.59 o 
   3  -8   7       17.28       13.90      2.80 o 
   4  -8   7       24.22       22.52      4.19 o 
   5  -8   7       62.98       62.71      5.72 o 
   6  -8   7       10.36        8.45      2.08 o 
  -5  -7   7      232.10      244.30     19.46 o 
  -4  -7   7      205.01      223.83     18.92 o 
  -3  -7   7       13.69       11.02      2.93 o 
  -2  -7   7      122.99      139.63      8.94 o 
  -1  -7   7      574.13      601.91     25.68 o 
   0  -7   7     1261.36     1283.74     62.13 o 
   1  -7   7      569.63      562.66     35.95 o 
   2  -7   7      113.43       97.57     12.89 o 
   3  -7   7       69.59       66.30      7.45 o 
   4  -7   7       10.30       14.70      2.94 o 
   5  -7   7       15.97       14.60      3.12 o 
   6  -7   7        1.02        2.30      1.67 o 
   7  -7   7       36.80       35.54      7.70 o 
  -6  -6   7       23.83       14.29      8.73 o 
  -5  -6   7        8.43        7.21      2.00 o 
  -4  -6   7       70.38       81.00      7.58 o 
  -3  -6   7      121.47      121.70     13.71 o 
  -2  -6   7      238.61      195.60      8.41 o 
  -1  -6   7      417.00      440.55     14.42 o 
   0  -6   7     1151.27     1259.51     37.60 o 
   1  -6   7      697.15      735.07     22.50 o 
   2  -6   7        4.33        7.21      1.55 o 
   3  -6   7       40.15       31.64      5.30 o 
   4  -6   7     1029.28     1072.92     39.62 o 
   5  -6   7      755.63      796.30     28.40 o 
   6  -6   7      180.94      175.51      9.29 o 
   7  -6   7      345.74      410.51     47.85 o 
   8  -6   7      484.11      539.78     36.91 o 
  -7  -5   7       44.33       34.67      4.44 o 
  -6  -5   7       93.31      106.24     10.77 o 
  -5  -5   7        7.37        8.60      2.58 o 
  -4  -5   7       33.73       28.47      6.50 o 
  -3  -5   7      317.61      271.03     17.09 o 
  -2  -5   7        3.00        4.05      2.86 o 
  -1  -5   7       85.77       99.94      7.53 o 
   0  -5   7      333.03      355.30     10.52 o 
   1  -5   7       26.07       19.63      2.51 o 
   2  -5   7      521.99      522.58     20.57 o 
   3  -5   7      230.37      229.34     15.57 o 
   4  -5   7     1118.55     1163.32     30.27 o 
   5  -5   7     1690.27     1730.13     69.90 o 
   6  -5   7      488.22      509.77     18.37 o 
   7  -5   7      338.12      391.03     28.63 o 
   8  -5   7      337.69      348.52     33.53 o 
   9  -5   7      171.15      181.07     17.96 o 
  -8  -4   7      159.07      156.95     31.25 o 
  -7  -4   7       42.68       48.02      9.59 o 
  -6  -4   7        1.09        5.44      2.50 o 
  -5  -4   7       62.53       59.33     13.05 o 
  -4  -4   7      115.30      105.90     18.36 o 
  -3  -4   7       49.35       45.25     10.12 o 
  -2  -4   7       25.01       26.20      5.58 o 
  -1  -4   7        0.63        5.99      5.19 o 
   0  -4   7      294.41      296.07     12.19 o 
   1  -4   7       19.46       11.68      2.35 o 
   2  -4   7       88.24       78.25      8.73 o 
   3  -4   7      208.66      209.66      8.79 o 
   4  -4   7      746.24      753.39     15.57 o 
   5  -4   7      934.07      945.14     49.52 o 
   6  -4   7      178.10      161.22     26.51 o 
   7  -4   7        0.97        2.74      2.41 o 
   8  -4   7      203.47      223.47     13.00 o 
   9  -4   7      126.94      106.43     18.15 o 
  -8  -3   7      386.91      439.33     33.25 o 
  -7  -3   7      349.80      378.37     22.34 o 
  -6  -3   7        7.44        5.27      2.82 o 
  -5  -3   7       14.21        7.74      3.11 o 
  -4  -3   7      418.94      445.79     14.55 o 
  -3  -3   7      870.80      940.21     21.68 o 
  -2  -3   7      140.23      149.48     11.42 o 
  -1  -3   7      192.53      195.62     15.06 o 
   0  -3   7       32.30       27.73      3.65 o 
   1  -3   7       50.52       53.42      4.66 o 
   2  -3   7      400.14      409.94      8.57 o 
   3  -3   7       29.10       20.95      2.14 o 
   4  -3   7      107.78      111.73      5.59 o 
   5  -3   7      619.81      615.20     16.35 o 
   6  -3   7       36.02       36.63      5.20 o 
   7  -3   7      185.76      202.91      9.38 o 
   8  -3   7       53.22       57.99      4.36 o 
   9  -3   7       31.49       31.88      5.52 o 
  10  -3   7      157.83      164.25     23.03 o 
  -8  -2   7      385.21      447.73     34.23 o 
  -7  -2   7      268.88      290.07     19.52 o 
  -6  -2   7      201.79      198.19     19.09 o 
  -5  -2   7      530.98      558.75     28.96 o 
  -4  -2   7     1193.26     1289.60     46.31 o 
  -3  -2   7      684.86      744.01     26.57 o 
  -2  -2   7     1312.63     1367.95     43.68 o 
  -1  -2   7      125.22      138.02      5.07 o 
   0  -2   7      163.20      163.85      5.90 o 
   1  -2   7      211.56      200.26      5.95 o 
   2  -2   7      600.10      620.39     10.05 o 
   3  -2   7       45.11       42.60      4.16 o 
   4  -2   7       86.56       80.80      9.10 o 
   5  -2   7     1103.92     1100.63     22.15 o 
   6  -2   7      199.28      183.62     17.26 o 
   7  -2   7       85.33       86.45     10.21 o 
   8  -2   7      329.77      355.22     18.05 o 
   9  -2   7       70.10       73.83      9.43 o 
  10  -2   7      134.62      123.48     20.03 o 
  -8  -1   7       11.56       10.48      2.44 o 
  -7  -1   7       37.19       30.82      5.60 o 
  -6  -1   7       66.33       74.91     11.10 o 
  -5  -1   7      214.58      195.36     24.59 o 
  -4  -1   7        2.90        8.76      4.14 o 
  -3  -1   7     2994.05     3133.53    231.82 o 
  -2  -1   7     2742.13     2979.99     63.96 o 
  -1  -1   7       30.60       31.68      3.87 o 
   0  -1   7       31.32       26.08      9.90 o 
   1  -1   7     2252.85     2363.03     47.23 o 
   2  -1   7      558.66      539.23     11.50 o 
   3  -1   7      162.32      159.75      3.51 o 
   4  -1   7      232.92      211.99     14.61 o 
   5  -1   7     1591.92     1609.91     56.24 o 
   6  -1   7     1480.00     1536.35     38.04 o 
   7  -1   7      111.43      135.94      8.21 o 
   8  -1   7      132.15      137.78     13.63 o 
   9  -1   7      126.39      129.49      9.19 o 
  10  -1   7       71.48       82.56     11.01 o 
  -8   0   7      165.73      152.26     14.53 o 
  -7   0   7       67.80       46.15     12.47 o 
  -6   0   7       19.88       17.23      4.14 o 
  -5   0   7      333.99      306.94     14.11 o 
  -4   0   7      527.86      575.50     10.67 o 
  -3   0   7     2692.18     2851.48     73.04 o 
  -2   0   7     1280.18     1309.83     20.20 o 
  -1   0   7       44.09       26.86      4.75 o 
   0   0   7        5.33        7.40      4.33 o 
   1   0   7      396.35      371.97     11.75 o 
   2   0   7     2278.50     2361.63     35.34 o 
   3   0   7      288.57      224.54      8.00 o 
   4   0   7      189.24      164.21     12.10 o 
   5   0   7     1565.01     1600.68     46.71 o 
   6   0   7      622.99      643.61     17.32 o 
   7   0   7        4.86        9.33      1.75 o 
   8   0   7       50.87       47.04      5.18 o 
   9   0   7      355.15      403.58     15.72 o 
  10   0   7      290.52      306.93     15.12 o 
  -8   1   7       58.52       45.53      5.92 o 
  -7   1   7       66.08       51.31      6.88 o 
  -6   1   7        0.79        2.81      2.55 o 
  -5   1   7        3.83        2.17      1.21 o 
  -4   1   7      223.80      246.24      8.35 o 
  -3   1   7      465.46      478.53      9.20 o 
  -2   1   7       57.31       47.08      3.01 o 
  -1   1   7      392.17      398.31      6.31 o 
   0   1   7      539.10      542.65      9.27 o 
   1   1   7       15.57       11.22      1.46 o 
   2   1   7     1025.20     1012.16     16.18 o 
   3   1   7      322.84      238.45     18.83 o 
   4   1   7      174.45      152.24     16.93 o 
   5   1   7      277.50      284.86      8.34 o 
   6   1   7      716.39      730.85     25.23 o 
   7   1   7      310.09      301.60     12.19 o 
   8   1   7      188.08      196.31     18.80 o 
   9   1   7      198.94      192.99     14.29 o 
  10   1   7      389.41      398.14     23.34 o 
  -8   2   7        5.44        5.07      1.75 o 
  -7   2   7      117.06      103.44     12.02 o 
  -6   2   7      237.38      256.16     48.66 o 
  -5   2   7      448.84      481.52     15.51 o 
  -4   2   7      253.60      262.83      8.68 o 
  -3   2   7      205.43      216.41      9.14 o 
  -2   2   7       19.94       16.10      1.84 o 
  -1   2   7      153.80      151.51      3.73 o 
   0   2   7     2027.74     2198.41     44.68 o 
   1   2   7       21.22       21.68      1.62 o 
   2   2   7      548.66      496.35     11.62 o 
   3   2   7     1017.50      991.71     46.00 o 
   4   2   7       29.29       29.53      5.99 o 
   5   2   7        8.08       14.48      3.91 o 
   6   2   7        0.62        1.90      2.76 o 
   7   2   7      369.52      369.77     11.66 o 
   8   2   7        3.36        2.48      2.96 o 
   9   2   7       53.50       60.74      6.40 o 
  10   2   7      286.66      309.97     36.84 o 
  -8   3   7        0.72        0.24      2.31 o 
  -7   3   7      143.89      139.05     28.84 o 
  -6   3   7     1064.02     1156.62     41.73 o 
  -5   3   7     1677.52     1754.61     51.56 o 
  -4   3   7      559.53      562.04     11.06 o 
  -3   3   7      155.46      157.12      6.83 o 
  -2   3   7      366.48      383.58      6.65 o 
  -1   3   7       32.92       25.94      2.14 o 
   0   3   7       47.02       52.78      3.45 o 
   1   3   7       20.96       24.41      5.01 o 
   2   3   7      731.87      743.00     14.40 o 
   3   3   7      792.70      834.37     15.92 o 
   4   3   7      148.85      143.83      9.03 o 
   5   3   7     1714.27     1794.22     47.48 o 
   6   3   7       76.61       66.91      6.93 o 
   7   3   7      110.49       98.34      9.38 o 
   8   3   7        9.69        5.67      1.50 o 
   9   3   7       24.64       31.36      5.86 o 
  10   3   7      148.20      164.03      6.35 o 
  -8   4   7        1.08       -0.56      1.06 o 
  -7   4   7       53.07       40.95      6.27 o 
  -6   4   7     1374.43     1352.46     69.44 o 
  -5   4   7     1352.43     1432.56     36.41 o 
  -4   4   7      198.36      191.64      7.48 o 
  -3   4   7       20.55       10.98      2.12 o 
  -2   4   7      738.00      761.98     24.00 o 
  -1   4   7     2225.93     2401.25    210.40 o 
   0   4   7      199.81      210.58     18.99 o 
   1   4   7      113.26      120.77      8.20 o 
   2   4   7     1399.80     1480.11     24.76 o 
   3   4   7      418.86      432.89     13.05 o 
   4   4   7      317.07      320.02      5.63 o 
   5   4   7       26.98       28.96      1.96 o 
   6   4   7       51.23       38.48     18.63 o 
   7   4   7      191.76      141.14     35.10 o 
   8   4   7      104.39       85.20     16.00 o 
   9   4   7       14.44        8.19      2.82 o 
  -7   5   7        6.83        5.14      1.23 o 
  -6   5   7      490.30      527.15     18.23 o 
  -5   5   7      362.51      393.14     16.07 o 
  -4   5   7        2.27        0.66      1.32 o 
  -3   5   7       58.91       49.89      7.35 o 
  -2   5   7      195.23      188.13      7.74 o 
  -1   5   7      597.76      603.51     12.87 o 
   0   5   7     1043.02     1084.28     35.78 o 
   1   5   7      817.45      847.97     24.47 o 
   2   5   7      580.35      581.39     26.00 o 
   3   5   7      777.22      788.60     16.86 o 
   4   5   7      285.23      280.17      6.42 o 
   5   5   7        0.46        0.88      0.74 o 
   6   5   7      163.94      143.93     18.62 o 
   7   5   7      900.82      919.73     35.29 o 
   8   5   7      300.95      418.31     39.12 o 
  -7   6   7        1.87        5.72      3.12 o 
  -6   6   7       12.56        3.90      2.40 o 
  -5   6   7       87.85       62.15      6.37 o 
  -4   6   7       45.63       32.26      3.35 o 
  -3   6   7      251.43      251.07     10.05 o 
  -2   6   7       74.29       56.00      9.94 o 
  -1   6   7     1268.81     1297.05     54.23 o 
   0   6   7      693.82      719.47     30.81 o 
   1   6   7       15.76       19.27      2.68 o 
   2   6   7       26.90       35.98      4.46 o 
   3   6   7      284.69      304.21     10.77 o 
   4   6   7       34.94       33.12      4.57 o 
   5   6   7      104.75       95.54     12.80 o 
   6   6   7      551.08      470.79     26.61 o 
   7   6   7      968.94     1000.03     46.68 o 
  -6   7   7       17.16        9.42      3.49 o 
  -5   7   7       91.87       93.45      7.62 o 
  -4   7   7       42.98       26.59      5.36 o 
  -3   7   7      113.33      103.89     14.63 o 
  -2   7   7       72.78       43.90     14.11 o 
  -1   7   7      146.43      149.26     23.60 o 
   0   7   7      109.71      104.31     14.40 o 
   1   7   7      102.43      112.78     14.18 o 
   2   7   7      241.36      254.74     21.88 o 
   3   7   7       56.57       56.88      7.95 o 
   4   7   7      116.53      101.36     11.99 o 
   5   7   7       19.54       15.96      3.17 o 
   6   7   7      133.87      125.39     14.49 o 
   7   7   7      483.04      531.68     35.45 o 
  -5   8   7      209.46      177.68     17.30 o 
  -4   8   7      129.79       80.46     10.85 o 
  -3   8   7       10.71        7.40      2.23 o 
  -2   8   7        0.62        2.71      0.85 o 
  -1   8   7      195.69      205.73     14.88 o 
   0   8   7      230.37      225.62     17.03 o 
   1   8   7       37.90       38.38      4.21 o 
   2   8   7      240.17      257.42     13.45 o 
   3   8   7        5.77        5.78      1.84 o 
   4   8   7       14.85       11.00      2.24 o 
   5   8   7        0.92        5.06      2.55 o 
   6   8   7       26.50       20.98      3.52 o 
  -3   9   7      209.98      170.64     21.79 o 
  -2   9   7      184.14      172.49     14.62 o 
  -1   9   7      362.86      379.60     28.08 o 
   0   9   7      324.25      352.33     26.16 o 
   1   9   7       60.30       58.98      9.39 o 
   2   9   7       55.43       45.02      6.10 o 
   3   9   7       23.66       23.15      6.00 o 
   4   9   7       76.13       76.07      5.47 o 
   5   9   7       96.71       85.82     12.31 o 
   0  10   7      411.31      454.54     38.86 o 
   1  10   7       60.95       45.90      5.77 o 
   2  10   7       20.62       21.08      6.22 o 
  -1  -9   8      524.55      427.85     78.39 o 
   0  -9   8        0.87        4.86      1.61 o 
   1  -9   8        1.68        3.58      1.25 o 
   2  -9   8       29.05       21.76      2.77 o 
   3  -9   8       97.52       95.06      6.30 o 
  -3  -8   8        1.77        3.84      2.97 o 
  -2  -8   8      236.73      172.33     40.33 o 
  -1  -8   8      524.03      416.02     67.12 o 
   0  -8   8      504.76      463.79     70.02 o 
   1  -8   8        6.47        9.13      2.26 o 
   2  -8   8       51.46       39.16      6.04 o 
   3  -8   8      167.76      146.87     12.38 o 
   4  -8   8       33.64       21.76      6.49 o 
   5  -8   8       38.92       45.66      4.49 o 
  -5  -7   8        8.51        5.13      4.48 o 
  -4  -7   8       12.42       10.92      2.56 o 
  -3  -7   8        1.37        4.24      1.71 o 
  -2  -7   8      184.29      179.21      9.63 o 
  -1  -7   8     1088.48     1236.69     70.97 o 
   0  -7   8      640.05      515.56     74.48 o 
   1  -7   8       58.72       52.59     13.21 o 
   2  -7   8      132.21      126.82     21.98 o 
   3  -7   8      282.88      242.97     17.99 o 
   4  -7   8      544.00      610.40     51.52 o 
   5  -7   8      282.12      328.89     31.02 o 
  -6  -6   8       76.46       75.25      8.68 o 
  -5  -6   8        9.91        7.23      3.11 o 
  -4  -6   8       19.70       16.80      3.52 o 
  -3  -6   8        1.27        4.27      2.10 o 
  -2  -6   8       18.50       12.67      6.07 o 
  -1  -6   8      654.99      667.90     26.80 o 
   0  -6   8      523.93      566.95     15.87 o 
   1  -6   8      160.59      132.56     24.24 o 
   2  -6   8        3.23        8.31      2.34 o 
   3  -6   8       90.74       68.28      9.65 o 
   4  -6   8      458.10      487.38     19.72 o 
   5  -6   8      661.34      721.72     28.80 o 
   6  -6   8       15.21       11.03      2.41 o 
   7  -6   8      186.85      209.32     22.71 o 
  -6  -5   8      310.83      360.74     22.14 o 
  -5  -5   8        0.63        1.66      2.04 o 
  -4  -5   8      154.96      156.80      9.69 o 
  -3  -5   8       17.74        8.09      1.92 o 
  -2  -5   8        0.49       -0.15      2.96 o 
  -1  -5   8        0.64        1.90      4.86 o 
   0  -5   8      112.55      107.02     10.23 o 
   1  -5   8       26.46       19.46      3.00 o 
   2  -5   8      407.25      415.57     14.67 o 
   3  -5   8       54.05       46.14      6.87 o 
   4  -5   8     1837.30     1897.27     46.11 o 
   5  -5   8      173.37      188.83      4.74 o 
   6  -5   8       40.13       23.90      5.11 o 
   7  -5   8       73.19       65.71     13.96 o 
   8  -5   8       40.70       38.88      5.20 o 
  -7  -4   8        0.54        1.96      2.51 o 
  -6  -4   8       26.87       39.38      9.20 o 
  -5  -4   8       96.57       93.27     24.80 o 
  -4  -4   8      902.03      927.45     53.46 o 
  -3  -4   8      513.94      506.74     26.03 o 
  -2  -4   8      181.96      166.94     23.76 o 
  -1  -4   8       33.06       20.89      7.15 o 
   0  -4   8       96.00      100.22      6.03 o 
   1  -4   8      152.59      149.36      6.11 o 
   2  -4   8       88.02       72.02     12.07 o 
   3  -4   8      950.20      859.72    113.44 o 
   4  -4   8      454.94      419.48     23.20 o 
   5  -4   8       56.13       51.06      6.69 o 
   6  -4   8       19.95       12.13      5.62 o 
   7  -4   8       74.46       73.94      7.73 o 
   8  -4   8        1.99        9.08      4.34 o 
   9  -4   8       15.32       14.93      4.10 o 
  -7  -3   8       62.12       81.58     15.73 o 
  -6  -3   8        7.21        4.39      2.29 o 
  -5  -3   8      213.81      203.94     14.98 o 
  -4  -3   8     2086.82     2188.69    241.11 o 
  -3  -3   8      639.01      709.42     19.90 o 
  -2  -3   8      220.73      226.21     10.70 o 
  -1  -3   8      110.91      129.61     24.26 o 
   0  -3   8      127.53      168.33     12.78 o 
   1  -3   8       59.85       64.76      4.71 o 
   2  -3   8      434.52      472.35     29.12 o 
   3  -3   8      120.31      103.32      5.64 o 
   4  -3   8      398.22      336.57     34.69 o 
   5  -3   8       69.28       52.50      8.04 o 
   6  -3   8      219.97      223.31     10.54 o 
   7  -3   8      352.65      370.09     22.54 o 
   8  -3   8        6.44        6.80      3.69 o 
   9  -3   8       45.21       47.52      5.88 o 
  -8  -2   8       14.92       23.51      5.31 o 
  -7  -2   8      139.42      138.90     23.91 o 
  -6  -2   8        1.69        7.57      2.78 o 
  -5  -2   8      302.39      304.81     18.12 o 
  -4  -2   8      881.58      921.76     40.11 o 
  -3  -2   8     1987.98     2120.48     74.09 o 
  -2  -2   8       43.76       58.24      9.31 o 
  -1  -2   8        3.42       13.72      6.16 o 
   0  -2   8      193.16      205.79     19.49 o 
   1  -2   8     1896.76     1966.79     61.08 o 
   2  -2   8      722.20      721.73     15.42 o 
   3  -2   8     1161.23     1105.34     63.48 o 
   4  -2   8      908.16      913.99     12.65 o 
   5  -2   8      226.35      222.75      9.15 o 
   6  -2   8      284.92      291.38     10.24 o 
   7  -2   8      100.53      108.90     11.11 o 
   8  -2   8       49.83       59.94      7.08 o 
   9  -2   8      173.57      184.62     13.63 o 
  -8  -1   8       23.06       19.57      3.76 o 
  -7  -1   8      121.04      116.69     19.93 o 
  -6  -1   8       32.66       23.40      5.85 o 
  -5  -1   8        1.09        4.12      3.18 o 
  -4  -1   8      222.49      224.34     10.77 o 
  -3  -1   8        2.42        9.35      4.21 o 
  -2  -1   8       12.65       17.48      4.45 o 
  -1  -1   8      139.83      149.08      7.53 o 
   0  -1   8      534.66      541.67     25.14 o 
   1  -1   8     2613.60     2803.43     86.87 o 
   2  -1   8     2702.14     1439.90     44.56 o 
   3  -1   8      806.45      826.43     26.80 o 
   4  -1   8     1159.32     1109.37     21.18 o 
   5  -1   8      419.46      409.32     16.06 o 
   6  -1   8       96.17      109.90     11.43 o 
   7  -1   8        9.28       10.04      3.15 o 
   8  -1   8       91.91       86.01      8.32 o 
   9  -1   8      536.91      601.15     39.64 o 
  10  -1   8      167.33      166.98      6.10 o 
  -8   0   8        0.35        3.71      1.72 o 
  -7   0   8      108.93       93.43     11.90 o 
  -6   0   8       84.14       70.12      8.60 o 
  -5   0   8       29.16       17.65      5.68 o 
  -4   0   8       72.63       64.42      7.50 o 
  -3   0   8      164.17      178.23     22.87 o 
  -2   0   8       60.53       53.54      4.64 o 
  -1   0   8      581.88      603.10     15.39 o 
   0   0   8      159.75      145.19      8.44 o 
   1   0   8     1503.42     1576.40     40.89 o 
   2   0   8      609.09      563.78     13.46 o 
   3   0   8      101.32       90.73     12.05 o 
   4   0   8      385.05      372.20     13.03 o 
   5   0   8      444.28      438.93     12.23 o 
   6   0   8      190.85      149.77     34.38 o 
   7   0   8       11.40       15.65      4.65 o 
   8   0   8      395.30      420.04     17.13 o 
   9   0   8      374.53      410.38     27.35 o 
  10   0   8      227.67      238.91     22.97 o 
  -8   1   8       11.27        9.13      3.11 o 
  -7   1   8      437.82      410.44     76.27 o 
  -6   1   8      494.95      531.44     70.12 o 
  -5   1   8       53.57       58.70      7.66 o 
  -4   1   8      165.77      133.33     24.61 o 
  -3   1   8       49.51       45.14      5.58 o 
  -2   1   8       73.29       63.27      6.04 o 
  -1   1   8      172.86      153.69      6.77 o 
   0   1   8        2.76        2.30      0.74 o 
   1   1   8      459.45      476.76     16.58 o 
   2   1   8      139.67      107.80      9.61 o 
   3   1   8        9.16        6.07      2.42 o 
   4   1   8      288.49      227.55     39.68 o 
   5   1   8        1.73        3.83      2.46 o 
   6   1   8      133.10      141.47     21.95 o 
   7   1   8      355.61      394.42     12.05 o 
   8   1   8       10.45        9.21      1.75 o 
   9   1   8      342.15      361.44     25.68 o 
  10   1   8      314.65      321.30     23.19 o 
  -8   2   8       43.57       28.58      4.26 o 
  -7   2   8      693.28      620.96    141.46 o 
  -6   2   8     1125.34     1136.38    165.53 o 
  -5   2   8      389.94      311.20     68.80 o 
  -4   2   8       12.91       10.96      2.67 o 
  -3   2   8      215.82      206.75      5.65 o 
  -2   2   8      260.09      261.68      5.70 o 
  -1   2   8        1.60        2.45      1.49 o 
   0   2   8       22.94       26.64      5.44 o 
   1   2   8      718.92      710.11     13.76 o 
   2   2   8      788.79      824.32     30.70 o 
   3   2   8       79.68       56.42     13.27 o 
   4   2   8      491.45      464.08     11.54 o 
   5   2   8       43.32       49.94      5.28 o 
   6   2   8      449.44      453.51     14.51 o 
   7   2   8       35.25       33.52      3.89 o 
   8   2   8        1.98        3.93      1.21 o 
   9   2   8        2.04        3.99      1.28 o 
  10   2   8        1.86        3.58      1.62 o 
  -7   3   8      584.85      530.42    108.25 o 
  -6   3   8     1028.33      906.47    179.75 o 
  -5   3   8       47.55       41.75      5.46 o 
  -4   3   8       62.56       37.18      5.87 o 
  -3   3   8      237.87      236.27      4.98 o 
  -2   3   8      453.18      465.93     12.59 o 
  -1   3   8      156.87      149.73     10.05 o 
   0   3   8      208.74      201.30      8.06 o 
   1   3   8     2208.20     2182.43    170.95 o 
   2   3   8     2170.52     1820.47    273.73 o 
   3   3   8       62.83       69.07      5.44 o 
   4   3   8        0.87        0.95      2.57 o 
   5   3   8       74.32       72.42      5.99 o 
   6   3   8       14.87       18.90      3.90 o 
   7   3   8       40.68       47.52      6.02 o 
   8   3   8       15.38        8.99      1.73 o 
   9   3   8       79.06       62.90      8.33 o 
  -7   4   8      244.58      186.07     34.21 o 
  -6   4   8      417.86      374.62     75.50 o 
  -5   4   8      108.06       88.57     13.44 o 
  -4   4   8       43.91       37.10      5.47 o 
  -3   4   8        2.37        1.67      1.28 o 
  -2   4   8      845.84      904.43     14.71 o 
  -1   4   8      250.01      237.79      7.56 o 
   0   4   8      541.73      563.62     14.17 o 
   2   4   8     1015.24     1003.22     13.27 o 
   3   4   8      146.99      156.24      6.22 o 
   4   4   8      115.15      112.14      7.22 o 
   5   4   8       84.37       82.52      6.62 o 
   6   4   8      643.61      686.74     26.53 o 
   7   4   8      538.37      543.39     17.49 o 
   8   4   8       63.62       65.89      7.35 o 
   9   4   8       12.62        9.53      3.53 o 
  -7   5   8       63.25       34.20      4.99 o 
  -6   5   8       94.50       55.98      9.49 o 
  -5   5   8        2.34        1.51      2.49 o 
  -4   5   8      474.64      470.59     17.57 o 
  -3   5   8        0.43        0.87      0.98 o 
  -2   5   8      111.07       84.27      9.74 o 
  -1   5   8      461.58      475.24     13.36 o 
   0   5   8       41.91       40.32      4.61 o 
   1   5   8       80.19       79.84      8.51 o 
   2   5   8       35.59       41.86      4.46 o 
   3   5   8      641.18      655.95     13.07 o 
   4   5   8      169.81      169.28     10.13 o 
   5   5   8      201.82      204.10     10.77 o 
   6   5   8      572.71      610.16     25.10 o 
   7   5   8      985.77     1071.36     50.02 o 
   8   5   8      108.77      117.88     18.85 o 
  -6   6   8       65.66       43.21      5.70 o 
  -5   6   8       14.43       11.49      2.31 o 
  -4   6   8      249.56      245.14     45.09 o 
  -3   6   8      254.50      253.14     10.67 o 
  -2   6   8       84.89       67.39      9.74 o 
  -1   6   8      383.67      400.25     17.69 o 
   0   6   8       90.78       94.81     12.42 o 
   1   6   8      279.28      273.96     10.38 o 
   2   6   8       32.51       27.00      8.11 o 
   3   6   8      220.15      225.38      9.56 o 
   4   6   8       14.03       11.22      2.98 o 
   5   6   8        1.73        1.55      0.73 o 
   6   6   8      380.57      377.77     14.00 o 
   7   6   8      247.75      197.40     43.21 o 
  -5   7   8       76.57       68.13     24.45 o 
  -4   7   8        2.09        2.96      1.91 o 
  -3   7   8       31.66       20.92      5.32 o 
  -2   7   8      361.07      274.28     71.81 o 
  -1   7   8     1101.63     1148.44     44.62 o 
   0   7   8       33.95       35.29      4.65 o 
   1   7   8      548.23      594.84     22.59 o 
   2   7   8        5.91        9.01      2.48 o 
   3   7   8       18.01       18.21      2.44 o 
   4   7   8       24.43       22.41      4.48 o 
   5   7   8       32.26       27.75      5.80 o 
   6   7   8       29.89       20.28      3.42 o 
   7   7   8       33.08       29.86      5.44 o 
  -3   8   8       74.82       39.85     11.62 o 
  -2   8   8      719.76      791.72     52.00 o 
  -1   8   8      213.27      214.90     10.94 o 
   0   8   8       21.24       19.71      3.25 o 
   1   8   8       25.52       32.50      4.67 o 
   2   8   8        7.65        7.21      3.75 o 
   3   8   8      136.65      129.36      9.90 o 
   4   8   8      234.67      224.64     28.00 o 
   5   8   8       84.48       85.16      9.72 o 
   6   8   8        0.77        1.02      1.23 o 
  -2   9   8       74.40       56.22      7.63 o 
  -1   9   8      221.92      228.73     14.96 o 
   0   9   8      235.59      269.70     17.54 o 
   1   9   8       20.13       20.02      2.49 o 
   2   9   8       18.71       16.39      4.28 o 
   3   9   8      373.27      390.05     20.56 o 
   4   9   8      543.16      622.42     31.26 o 
  -2  -8   9      577.24      524.69     66.18 o 
  -1  -8   9      301.10      223.79     30.61 o 
   0  -8   9       24.50       18.86      6.02 o 
   1  -8   9       26.77       25.41      3.78 o 
   2  -8   9      141.32       89.52     25.43 o 
   3  -8   9      500.42      469.03     41.30 o 
   4  -8   9      151.02      132.68      8.18 o 
  -4  -7   9        1.93       12.13      2.70 o 
  -3  -7   9       23.09       15.28      4.02 o 
  -2  -7   9      110.26      121.39     11.98 o 
  -1  -7   9      123.99       91.89     19.51 o 
   0  -7   9       37.42       34.78      9.44 o 
   1  -7   9        5.47        5.61      1.79 o 
   2  -7   9      147.46      126.09     15.77 o 
   3  -7   9      756.91      685.74     82.84 o 
   4  -7   9      580.92      522.91     63.71 o 
   5  -7   9      219.99      163.03      5.54 o 
  -5  -6   9       96.76       81.85     11.60 o 
  -4  -6   9       47.74       52.61     11.51 o 
  -3  -6   9        0.71        1.67      1.51 o 
  -2  -6   9        4.54        9.78      2.72 o 
  -1  -6   9      111.42      114.42      7.85 o 
   0  -6   9        2.33        5.81      1.91 o 
   1  -6   9       96.01       84.56      5.55 o 
   2  -6   9        4.02        6.10      2.69 o 
   3  -6   9      447.97      401.61     53.31 o 
   4  -6   9      318.38      287.22     19.58 o 
   5  -6   9       13.29       12.55      3.51 o 
  -6  -5   9      109.72       84.14     26.19 o 
  -5  -5   9      339.63      282.09     35.15 o 
  -4  -5   9      240.81      261.45     11.76 o 
  -3  -5   9       62.23       65.46     13.10 o 
  -2  -5   9       91.25       79.23     10.84 o 
  -1  -5   9      170.55      179.85     15.80 o 
   0  -5   9        1.11        2.64      4.42 o 
   1  -5   9       65.15       53.41     11.33 o 
   2  -5   9       61.94       42.85      5.53 o 
   3  -5   9        8.18        8.15      2.24 o 
   4  -5   9        6.97        7.99      1.63 o 
   5  -5   9       12.20        9.25      1.73 o 
   6  -5   9      157.00      150.32     10.42 o 
   7  -5   9        0.53        3.14      3.01 o 
   8  -5   9      288.29      346.72     41.33 o 
  -6  -4   9       30.41       27.86      5.06 o 
  -5  -4   9      467.42      516.44     48.77 o 
  -4  -4   9     1021.30     1246.97     70.61 o 
  -3  -4   9      235.40      236.02     15.72 o 
  -2  -4   9      159.91      181.47     12.75 o 
  -1  -4   9       50.83       45.85      7.99 o 
   0  -4   9      397.20      411.70     21.79 o 
   1  -4   9      123.84       88.95     19.73 o 
   2  -4   9       18.60       17.43      2.91 o 
   3  -4   9       29.83       25.53      6.46 o 
   4  -4   9      440.75      342.92     14.41 o 
   5  -4   9       22.77       17.18      4.14 o 
   6  -4   9      202.13      216.37     13.23 o 
   7  -4   9      104.80       82.78     12.37 o 
   8  -4   9       55.48       67.99     10.00 o 
  -6  -3   9       14.55       12.73      4.14 o 
  -5  -3   9      707.37      801.90     39.12 o 
  -4  -3   9      656.29      690.61     36.61 o 
  -3  -3   9      353.77      392.44     20.68 o 
  -2  -3   9        4.04       11.56      4.48 o 
  -1  -3   9      259.97      246.97     13.68 o 
   0  -3   9     1005.58     1019.07     37.19 o 
   1  -3   9     2103.03     2170.04     68.42 o 
   2  -3   9      460.08      390.91     51.18 o 
   3  -3   9      342.13      296.03     32.76 o 
   4  -3   9      152.97      134.55     18.01 o 
   5  -3   9      222.22      210.79     10.31 o 
   6  -3   9      135.60      128.31     18.64 o 
   7  -3   9       31.93       32.26      6.48 o 
   8  -3   9      134.66      145.04      9.38 o 
   9  -3   9      166.82      117.09     25.92 o 
  -7  -2   9        0.53        5.40      2.51 o 
  -6  -2   9        2.36        4.28      3.07 o 
  -5  -2   9      115.98      129.91     24.04 o 
  -4  -2   9      609.19      637.63     33.94 o 
  -3  -2   9      188.51      192.57     11.91 o 
  -2  -2   9       13.49        7.26      4.26 o 
  -1  -2   9       11.04        5.28      3.60 o 
   0  -2   9     1649.89     1713.35     60.61 o 
   1  -2   9     1602.12     1583.15     35.66 o 
   2  -2   9      216.47      209.96     15.78 o 
   3  -2   9      101.75      102.42     13.70 o 
   4  -2   9      668.58      492.04     11.36 o 
   5  -2   9      166.04      167.19     10.64 o 
   6  -2   9       52.48       38.43     15.81 o 
   7  -2   9      105.43      106.98      9.51 o 
   8  -2   9      561.73      642.77     22.12 o 
   9  -2   9      443.16      489.25     23.42 o 
  -7  -1   9       80.85       71.72     13.98 o 
  -6  -1   9        1.65        5.78      2.66 o 
  -5  -1   9        9.47        5.88      3.07 o 
  -4  -1   9      249.58      269.46     17.24 o 
  -3  -1   9        0.79       10.24      3.97 o 
  -2  -1   9      972.44      973.75     36.31 o 
  -1  -1   9        0.74        7.75      3.71 o 
   0  -1   9      815.09      834.07     19.78 o 
   1  -1   9      565.50      590.38     15.19 o 
   2  -1   9      410.51      407.68     11.96 o 
   3  -1   9       51.92       41.42     15.79 o 
   4  -1   9       18.56        7.21      3.97 o 
   5  -1   9       97.72      111.63     17.30 o 
   6  -1   9      207.71      193.83      7.48 o 
   7  -1   9      335.03      342.16     15.79 o 
   8  -1   9     1109.42     1277.31     56.94 o 
   9  -1   9      483.45      551.59     25.94 o 
  -7   0   9      306.91      303.03     29.62 o 
  -6   0   9        0.71       -0.92      2.98 o 
  -5   0   9       10.24       13.32      4.58 o 
  -4   0   9        5.70        3.66      3.30 o 
  -3   0   9      366.05      340.82     11.78 o 
  -2   0   9       23.47       19.75      4.14 o 
  -1   0   9      180.16      175.91     10.46 o 
   0   0   9      308.77      315.22      8.34 o 
   1   0   9      758.01      778.53     13.98 o 
   2   0   9      168.83      177.28     15.67 o 
   3   0   9      533.57      470.84     64.34 o 
   4   0   9      274.32      207.26     11.59 o 
   5   0   9        0.77        3.71      2.71 o 
   6   0   9      124.28      139.86     35.65 o 
   7   0   9      263.58      270.29     12.68 o 
   8   0   9       45.06       52.93      6.58 o 
   9   0   9      269.69      265.44     15.66 o 
  -7   1   9      464.80      416.52     99.97 o 
  -6   1   9      157.02      140.15     15.14 o 
  -5   1   9       91.03       90.25     20.10 o 
  -4   1   9       62.73       53.27     11.26 o 
  -3   1   9      497.12      546.52     17.99 o 
  -2   1   9      720.74      750.65     46.43 o 
  -1   1   9      277.77      273.11      6.95 o 
   0   1   9      192.90      187.06      8.65 o 
   1   1   9      671.00      661.81     11.51 o 
   2   1   9       17.85       11.93      2.70 o 
   3   1   9      324.53      270.87     10.56 o 
   4   1   9      574.72      544.09     14.30 o 
   5   1   9        6.25        6.91      2.17 o 
   6   1   9      210.69      227.87     19.81 o 
   7   1   9        7.26        9.06      2.57 o 
   8   1   9        2.18        2.25      1.94 o 
   9   1   9       90.07       94.81      8.75 o 
  -7   2   9      610.76      825.43     81.64 o 
  -6   2   9      570.75      631.49     22.85 o 
  -5   2   9        6.98        8.65      7.08 o 
  -4   2   9       17.88       11.05      2.96 o 
  -3   2   9      817.60      897.98     38.91 o 
  -2   2   9     1413.54     1601.75     39.04 o 
  -1   2   9      651.36      683.42     31.62 o 
   0   2   9      603.26      614.27     15.68 o 
   1   2   9      584.86      549.98     17.89 o 
   2   2   9       63.21       63.86      4.44 o 
   3   2   9      113.22      102.82      6.33 o 
   4   2   9       77.41       57.88     10.21 o 
   5   2   9      398.84      398.88     58.34 o 
   6   2   9      809.90      873.63     23.33 o 
   7   2   9       26.57       13.81      2.79 o 
   8   2   9       67.85       69.13      7.98 o 
   9   2   9       12.61        8.21      1.99 o 
  -7   3   9      134.01       72.52     11.36 o 
  -6   3   9       29.32       22.30      3.50 o 
  -5   3   9      212.00      196.31     29.13 o 
  -4   3   9        3.76        7.67      2.88 o 
  -3   3   9      654.29      592.64     79.52 o 
  -2   3   9     1542.47     1742.08     58.63 o 
  -1   3   9      854.05      891.40     17.77 o 
   0   3   9      468.17      465.74     12.37 o 
   1   3   9      261.44      238.72      5.96 o 
   2   3   9      763.87      789.79     39.62 o 
   3   3   9        6.26        3.40      1.83 o 
   4   3   9      136.05      137.01      9.72 o 
   5   3   9     1285.74     1359.27     28.26 o 
   6   3   9      777.99      880.00     32.10 o 
   7   3   9       15.24        8.80      3.16 o 
   8   3   9        0.38        3.82      1.29 o 
   9   3   9        1.58        7.95      3.58 o 
  -6   4   9       19.63       11.61      2.10 o 
  -5   4   9      202.23      151.52     16.22 o 
  -4   4   9       32.44       29.72      4.42 o 
  -3   4   9      147.53      129.60     13.98 o 
  -2   4   9      383.58      393.02     12.05 o 
  -1   4   9      341.61      317.26     10.19 o 
   0   4   9       82.89       86.64     14.09 o 
   1   4   9      630.56      616.70     16.97 o 
   2   4   9       79.56       68.48      5.19 o 
   3   4   9      163.87      160.35     11.12 o 
   4   4   9      281.59      281.39     12.34 o 
   5   4   9      317.80      339.13     13.05 o 
   6   4   9      156.78      201.94     22.66 o 
   7   4   9      476.94      546.43     27.95 o 
   8   4   9        5.75        4.99      2.80 o 
  -6   5   9        2.09        4.02      4.25 o 
  -5   5   9        4.51        2.57      1.36 o 
  -4   5   9       44.52       34.90     10.41 o 
  -3   5   9        1.42        5.75      2.66 o 
  -2   5   9      126.80      110.57     20.93 o 
  -1   5   9       64.64       54.95     12.27 o 
   0   5   9        3.91        9.45      4.02 o 
   1   5   9      252.16      263.31     14.15 o 
   2   5   9       29.78       28.92      5.21 o 
   3   5   9      268.43      280.98     16.37 o 
   4   5   9       13.07       11.06      1.53 o 
   5   5   9       30.51       32.06     18.18 o 
   6   5   9      723.14      805.49     52.87 o 
   7   5   9       97.22       91.96     15.99 o 
   8   5   9        9.96       10.32      2.96 o 
  -5   6   9       54.03       37.31      5.39 o 
  -4   6   9        6.04        5.41      1.60 o 
  -3   6   9       67.92       45.90     11.32 o 
  -2   6   9      259.75      255.62     15.65 o 
  -1   6   9       39.40       41.30      7.45 o 
   0   6   9      218.28      236.72     14.14 o 
   1   6   9       70.72       75.62      9.56 o 
   2   6   9       69.37       77.13     10.06 o 
   3   6   9       69.84       73.46     10.18 o 
   4   6   9        2.23        2.53      1.26 o 
   5   6   9        2.35        3.96      2.09 o 
   6   6   9        7.01        5.23      2.47 o 
   7   6   9       22.77       22.38      5.89 o 
  -4   7   9      162.29      122.78     15.82 o 
  -3   7   9      257.13      281.93     27.66 o 
  -2   7   9      662.40      754.38     36.23 o 
  -1   7   9      351.83      363.13     18.75 o 
   0   7   9       95.63       73.80      9.41 o 
   1   7   9       13.93       16.96      4.11 o 
   2   7   9       72.10       80.88      9.24 o 
   3   7   9      222.80      245.58     11.98 o 
   4   7   9        1.15        2.37      1.75 o 
   5   7   9      113.24       88.23     19.86 o 
   6   7   9        0.85        3.53      3.01 o 
  -3   8   9      323.15      344.25     23.54 o 
  -2   8   9      385.62      398.89     26.94 o 
  -1   8   9      512.34      572.08     37.91 o 
   0   8   9        6.22        5.50      1.88 o 
   1   8   9       29.12       27.94      4.87 o 
   2   8   9      261.01      283.01     21.78 o 
   3   8   9      548.77      652.54     43.29 o 
   4   8   9      149.32      149.20     14.31 o 
   5   8   9        1.66        4.77      2.26 o 
   0   9   9       74.19       70.60      4.70 o 
   1   9   9       38.42       26.37      4.08 o 
   2   9   9      273.13      291.83     26.31 o 
  -2  -7  10        9.31       10.83      2.22 o 
  -1  -7  10        0.51        2.40      1.54 o 
   0  -7  10      117.56       95.05     13.23 o 
   1  -7  10        4.86        3.27      1.27 o 
   2  -7  10      114.21       83.18     30.44 o 
   3  -7  10      443.05      378.13     59.54 o 
   4  -7  10       25.01       16.72      2.90 o 
  -4  -6  10       68.93       64.65     12.67 o 
  -3  -6  10       20.79       11.77      2.66 o 
  -2  -6  10        1.90        3.62      2.84 o 
  -1  -6  10       16.52       12.28      2.83 o 
   0  -6  10        1.63        5.04      3.99 o 
   1  -6  10        8.94        9.63      6.40 o 
   2  -6  10      190.63      158.58     18.26 o 
   3  -6  10      444.03      384.95     51.72 o 
   4  -6  10       15.93        9.50      4.22 o 
   5  -6  10      289.33      289.24     19.81 o 
  -5  -5  10      736.64      704.72    125.62 o 
  -4  -5  10      196.09      157.63     28.84 o 
  -3  -5  10        4.37        5.20      2.63 o 
  -2  -5  10       24.01       23.81      4.11 o 
  -1  -5  10      174.30      138.98     17.19 o 
   0  -5  10      248.88      200.24     30.85 o 
   1  -5  10        6.61        9.02      2.46 o 
   2  -5  10      274.18      237.99     19.11 o 
   3  -5  10      199.40      170.75      7.83 o 
   4  -5  10       65.95       56.60      8.85 o 
   5  -5  10      350.98      366.20     18.55 o 
   6  -5  10        7.42        2.07      1.60 o 
  -5  -4  10      256.56      249.49     25.38 o 
  -4  -4  10      331.09      384.74     39.71 o 
  -3  -4  10       46.60       49.39      8.04 o 
  -2  -4  10       65.07       52.74      9.17 o 
  -1  -4  10      711.17      759.12     29.39 o 
   0  -4  10      269.62      243.41     41.90 o 
   1  -4  10      185.37      167.64     11.04 o 
   2  -4  10      117.66      100.05     19.67 o 
   3  -4  10      105.81       95.53     11.87 o 
   4  -4  10      168.14      141.35     22.27 o 
   5  -4  10      222.92      219.42     13.44 o 
   6  -4  10        6.98        8.58      3.23 o 
   7  -4  10      325.54      349.36     22.55 o 
   8  -4  10      365.07      399.32     44.08 o 
  -6  -3  10        3.59        2.95      2.35 o 
  -5  -3  10      129.38      138.39     23.64 o 
  -4  -3  10      131.33      172.94     25.34 o 
  -3  -3  10        2.49        5.44      2.40 o 
  -2  -3  10        6.70       12.78      3.53 o 
  -1  -3  10      150.90      161.08     19.97 o 
   0  -3  10     1312.87     1404.09     52.41 o 
   1  -3  10      600.48      535.84     86.70 o 
   2  -3  10        2.67        1.87      1.58 o 
   3  -3  10      275.94      238.76     37.05 o 
   4  -3  10     1395.21     1196.74    188.00 o 
   5  -3  10       36.81       43.24      6.64 o 
   6  -3  10       41.38       51.89      9.65 o 
   7  -3  10      591.29      613.65     40.55 o 
   8  -3  10      511.56      567.96     27.15 o 
  -6  -2  10        3.65        9.95      3.52 o 
  -5  -2  10       14.12        7.57      2.42 o 
  -3  -2  10       10.55       10.13      3.43 o 
  -2  -2  10      239.90      239.02     12.20 o 
  -1  -2  10      386.55      404.89     26.80 o 
   0  -2  10     1163.55     1238.42     52.95 o 
   1  -2  10       50.92       47.63      5.85 o 
   2  -2  10      188.77      173.63     14.61 o 
   3  -2  10       92.10       73.71      6.86 o 
   4  -2  10      346.06      299.03     47.11 o 
   5  -2  10      321.53      347.23     24.78 o 
   6  -2  10      179.81      182.25     18.56 o 
   7  -2  10      304.14      327.37     14.24 o 
   8  -2  10      370.36      403.16     20.07 o 
  -6  -1  10       73.10       59.62     13.82 o 
  -5  -1  10       14.67       22.86      6.29 o 
  -4  -1  10      217.02      220.59     14.77 o 
  -2  -1  10       75.92       92.26     19.26 o 
  -1  -1  10       26.99       22.92      5.18 o 
   0  -1  10      392.37      383.94     12.47 o 
   1  -1  10       15.21       14.79      5.56 o 
   2  -1  10      363.68      326.61     10.81 o 
   3  -1  10      116.74      113.67     19.43 o 
   4  -1  10      424.53      373.33     52.05 o 
   5  -1  10      360.56      375.18     15.81 o 
   6  -1  10      100.07       82.25     13.97 o 
   7  -1  10       51.07       59.31     12.80 o 
   8  -1  10      267.10      284.75     19.77 o 
   9  -1  10       89.23       90.32      4.98 o 
  -6   0  10       46.09       46.66     10.39 o 
  -5   0  10       88.47       91.33     15.46 o 
  -4   0  10      292.30      319.68     21.81 o 
  -3   0  10      171.81      180.78     14.50 o 
  -2   0  10       68.61       65.33     12.35 o 
  -1   0  10      280.94      256.23     10.37 o 
   0   0  10      352.09      366.45     21.16 o 
   1   0  10       72.59       69.15      9.80 o 
   2   0  10      241.37      226.06      5.72 o 
   3   0  10      233.01      195.41     17.03 o 
   4   0  10        2.38        1.85      0.99 o 
   5   0  10      463.73      429.73     13.45 o 
   6   0  10       62.32       48.61     18.12 o 
   7   0  10       15.83       12.62      3.77 o 
   8   0  10        5.59        7.30      1.75 o 
   9   0  10        2.18        0.97      0.95 o 
  -6   1  10        1.86        4.38      3.28 o 
  -5   1  10        7.23        4.07      2.66 o 
  -4   1  10      351.07      378.60     24.11 o 
  -3   1  10     1030.10     1183.04     60.58 o 
  -2   1  10     1421.53     1481.64     62.63 o 
  -1   1  10      303.73      327.02      8.48 o 
   0   1  10      486.43      486.74     10.52 o 
   1   1  10      654.18      655.87     10.07 o 
   2   1  10       40.83       33.02      7.80 o 
   3   1  10      317.89      275.55      8.57 o 
   4   1  10      128.37      119.67     32.73 o 
   5   1  10      649.34      642.41     17.87 o 
   6   1  10       73.99       62.70     17.73 o 
   7   1  10       42.52       36.86      4.47 o 
   8   1  10       33.47       23.15      3.32 o 
   9   1  10       10.99        9.91      2.00 o 
  -6   2  10        8.08        9.07      4.45 o 
  -5   2  10       66.44       59.07     11.06 o 
  -4   2  10      291.22      305.13     18.77 o 
  -3   2  10     1836.48     1995.34     21.53 o 
  -2   2  10      607.58      593.26     66.05 o 
  -1   2  10       72.16       61.11     19.80 o 
   0   2  10      457.88      492.10     21.04 o 
   1   2  10      423.39      445.63      8.59 o 
   2   2  10      107.50       88.10     14.27 o 
   3   2  10        7.15        3.77      1.90 o 
   4   2  10      576.20      526.46     56.12 o 
   5   2  10      827.35      847.75     24.73 o 
   6   2  10      343.60      354.46     14.57 o 
   7   2  10        7.32        8.63      1.71 o 
   8   2  10       28.56       30.43      3.31 o 
   9   2  10        1.42        8.47      3.76 o 
  -6   3  10       62.71       40.19      6.11 o 
  -5   3  10      138.49      106.12     24.54 o 
  -4   3  10       25.48       29.66      6.85 o 
  -3   3  10      435.64      472.70     25.64 o 
  -2   3  10      500.61      516.24     20.88 o 
  -1   3  10       12.66       12.59      2.89 o 
   0   3  10      108.35      107.44     10.01 o 
   1   3  10       92.73       79.90     10.48 o 
   2   3  10      151.84      128.92      9.10 o 
   3   3  10      318.37      317.35     10.86 o 
   4   3  10      688.78      605.29     53.57 o 
   5   3  10     1361.88     1518.22     71.49 o 
   6   3  10      770.51      783.35     30.53 o 
   7   3  10       97.68      109.14     21.38 o 
   8   3  10       28.07       22.37      3.79 o 
  -6   4  10        4.44        9.13      3.29 o 
  -5   4  10       19.30        8.34      2.29 o 
  -4   4  10        0.68       -1.67      2.26 o 
  -3   4  10      760.44      856.98     47.83 o 
  -2   4  10      184.83      192.82      7.88 o 
  -1   4  10      257.16      275.75     10.69 o 
   0   4  10      577.62      428.89    108.04 o 
   1   4  10       35.51       35.38      7.32 o 
   2   4  10      247.87      243.11     12.03 o 
   3   4  10      190.34      178.23      7.31 o 
   4   4  10       83.87       78.24      8.66 o 
   5   4  10      367.96      394.79     23.79 o 
   6   4  10      231.49      259.51     23.74 o 
   7   4  10       13.15        8.23      3.16 o 
   8   4  10       10.10       11.90      4.00 o 
  -5   5  10       73.76       61.94     13.82 o 
  -4   5  10      126.24       85.63     14.56 o 
  -3   5  10      360.69      420.20     21.46 o 
  -2   5  10      251.30      257.14     18.34 o 
  -1   5  10       23.13       25.27      5.22 o 
   0   5  10      583.83      614.36     32.50 o 
   1   5  10        1.82       -0.87      2.63 o 
   2   5  10      165.49      170.80     22.78 o 
   3   5  10        0.49        9.80      3.73 o 
   4   5  10       58.58       55.98      5.68 o 
   5   5  10       17.33       17.23      3.98 o 
   6   5  10        7.19        5.94      3.01 o 
   7   5  10        7.98        7.47      2.04 o 
  -4   6  10      168.29      168.54      6.96 o 
  -3   6  10      202.15      189.88     21.23 o 
  -2   6  10      477.86      448.26     28.16 o 
  -1   6  10        4.60        4.08      2.74 o 
   0   6  10       53.01       46.70      9.60 o 
   1   6  10       39.32       28.98      5.45 o 
   2   6  10      561.35      596.60     35.73 o 
   3   6  10       35.20       33.96      5.63 o 
   4   6  10        4.29        8.01      2.11 o 
   5   6  10        1.38        3.38      2.69 o 
   6   6  10        4.99        3.78      3.64 o 
  -3   7  10      115.78      119.51      8.20 o 
  -2   7  10      187.88      142.50     25.23 o 
  -1   7  10       77.20       61.19     14.58 o 
   0   7  10       46.44       46.18      9.21 o 
   1   7  10      636.03      743.90     69.35 o 
   2   7  10      391.56      453.99     30.29 o 
   3   7  10      339.45      354.09     23.85 o 
   4   7  10       23.05       21.31      2.64 o 
   5   7  10        9.26        6.42      2.88 o 
  -1   8  10      186.80      146.93     19.01 o 
   0   8  10      263.56      270.54     19.75 o 
   1   8  10        8.35        4.83      2.88 o 
   2   8  10      182.48      201.49     12.98 o 
   3   8  10      407.95      461.90     22.23 o 
   0  -7  11       26.77       23.20      3.10 o 
   1  -7  11        7.92        6.19      1.57 o 
   2  -7  11      199.91      178.52     23.69 o 
  -2  -6  11      142.04      122.34     17.38 o 
  -1  -6  11      144.37      120.83     33.99 o 
   0  -6  11       87.55       75.29      5.49 o 
   1  -6  11      142.73      132.23     29.89 o 
   2  -6  11      102.37       80.60     12.00 o 
   3  -6  11       24.43       17.37      2.43 o 
   4  -6  11       11.35        9.56      3.37 o 
   5  -6  11       32.79       19.74      6.04 o 
  -3  -5  11        1.12        5.56      1.84 o 
  -2  -5  11      194.57      153.93     35.85 o 
  -1  -5  11      776.45      710.89     94.63 o 
   0  -5  11      832.20      741.15    115.61 o 
   1  -5  11      340.03      291.54     47.24 o 
   2  -5  11      211.46      178.07      9.07 o 
   3  -5  11      123.81      127.07     26.68 o 
   4  -5  11        1.98        3.18      0.95 o 
   5  -5  11       36.21       37.93      5.54 o 
   6  -5  11        3.19        4.24      1.37 o 
  -4  -4  11       60.36       52.39     12.80 o 
  -3  -4  11       74.42       62.28      9.14 o 
  -2  -4  11      151.04      181.54     18.22 o 
  -1  -4  11     1027.58      899.61    177.96 o 
   0  -4  11      759.64      683.99    109.39 o 
   1  -4  11      155.87      142.19     22.19 o 
   2  -4  11      179.63      150.29     30.89 o 
   3  -4  11      164.63      141.34     16.38 o 
   4  -4  11       45.39       37.89     10.16 o 
   5  -4  11      113.35      108.40     12.67 o 
   6  -4  11      474.75      495.18     32.90 o 
   7  -4  11      277.14      292.07     14.57 o 
  -5  -3  11        9.68       14.50      4.83 o 
  -4  -3  11       48.44       45.19      7.53 o 
  -3  -3  11       54.51       69.73     14.38 o 
  -2  -3  11        3.54        4.84      2.51 o 
  -1  -3  11      406.91      445.71     28.94 o 
   0  -3  11       57.97       91.05     17.57 o 
   1  -3  11        3.97        4.08      1.53 o 
   2  -3  11        4.45        5.90      1.88 o 
   3  -3  11      289.89      246.11     34.51 o 
   4  -3  11      479.91      420.25     56.81 o 
   5  -3  11      487.43      514.35     25.55 o 
   6  -3  11      212.18      221.11     21.64 o 
   7  -3  11      470.84      530.17     25.62 o 
  -5  -2  11       12.04       13.69      4.19 o 
  -4  -2  11       25.46       30.17      5.79 o 
  -3  -2  11       39.45       34.96      7.55 o 
  -2  -2  11       64.98       63.22      9.04 o 
  -1  -2  11      110.75      141.55     27.82 o 
   0  -2  11       71.16       89.47     17.10 o 
   1  -2  11      212.52      209.92     11.18 o 
   2  -2  11       15.27       20.74      3.82 o 
   3  -2  11       16.40       10.64      2.29 o 
   4  -2  11      173.91      181.42     27.82 o 
   5  -2  11       59.06       77.36      9.45 o 
   6  -2  11      165.79      188.22     15.77 o 
   7  -2  11       18.60       15.27      3.07 o 
   8  -2  11       56.57       53.17      5.75 o 
  -5  -1  11      128.77      110.53     19.83 o 
  -4  -1  11      210.03      232.23     30.22 o 
  -3  -1  11      258.13      271.97     17.21 o 
  -2  -1  11      243.88      288.61     19.48 o 
  -1  -1  11      287.44      315.84     20.33 o 
   0  -1  11        6.96        8.32      4.59 o 
   1  -1  11       16.23       18.88      5.03 o 
   2  -1  11      166.01      155.04     18.56 o 
   3  -1  11        2.55        1.38      0.62 o 
   4  -1  11      240.35      219.51     30.19 o 
   5  -1  11      199.95      217.95     21.03 o 
   6  -1  11      129.80      119.66     24.98 o 
   7  -1  11       73.28       56.60      6.65 o 
   8  -1  11        0.34        4.00      2.10 o 
  -5   0  11      134.46      115.18     17.78 o 
  -4   0  11      431.50      438.47     27.69 o 
  -3   0  11      512.34      540.24     31.54 o 
  -2   0  11      114.72      123.08     16.83 o 
  -1   0  11        3.39        4.18      3.15 o 
   0   0  11      540.41      594.52     24.03 o 
   1   0  11      188.37      180.53      8.10 o 
   2   0  11        0.64        0.71      3.54 o 
   3   0  11      436.55      393.16     42.67 o 
   4   0  11      981.09      962.38     49.72 o 
   5   0  11       88.10       85.05      5.86 o 
   6   0  11      117.54       97.23     35.50 o 
   7   0  11      258.38      270.73     18.91 o 
   8   0  11        2.81        4.59      1.59 o 
  -5   1  11        0.50       18.01      3.92 o 
  -4   1  11      477.92      512.52     26.21 o 
  -3   1  11      386.63      432.98     25.71 o 
  -2   1  11       22.03       13.08      3.98 o 
  -1   1  11      405.97      439.23     24.33 o 
   0   1  11      898.42      907.00     23.80 o 
   1   1  11      229.74      209.14     20.18 o 
   2   1  11      203.51      197.15     19.01 o 
   3   1  11      723.85      671.89     18.01 o 
   4   1  11     1076.58     1092.74     61.80 o 
   5   1  11      504.17      518.87     20.93 o 
   6   1  11        1.56        2.19      1.48 o 
   7   1  11       79.43       66.64     18.66 o 
   8   1  11        9.13        5.18      1.18 o 
  -5   2  11        3.76       10.75      4.20 o 
  -4   2  11      605.20      666.21     62.43 o 
  -3   2  11       33.63       36.06      7.83 o 
  -2   2  11        8.88        5.51      3.24 o 
  -1   2  11        3.20        6.67      2.16 o 
   0   2  11       86.38       89.44     12.47 o 
   1   2  11      136.47      140.86     14.74 o 
   2   2  11      278.61      270.48      8.27 o 
   3   2  11      334.96      278.73      9.04 o 
   4   2  11      679.02      551.00    100.74 o 
   5   2  11      465.22      397.57     93.30 o 
   6   2  11       44.32       36.38     14.49 o 
   7   2  11        3.24        2.65      2.35 o 
   8   2  11       64.97       48.55     10.33 o 
  -5   3  11       32.83       27.99      5.60 o 
  -4   3  11       67.41       68.09      9.41 o 
  -3   3  11       32.83       23.13      5.52 o 
  -2   3  11       96.95       93.87     19.26 o 
  -1   3  11      165.59      174.64     29.54 o 
   0   3  11        8.32       15.21      4.21 o 
   1   3  11      188.57      211.97     19.99 o 
   2   3  11       88.75       89.71     15.92 o 
   3   3  11       37.55       28.77      6.90 o 
   4   3  11      147.99      128.15      9.80 o 
   5   3  11      131.53      154.57     12.23 o 
   6   3  11      103.66      127.32     22.98 o 
   7   3  11       73.36       57.24      7.83 o 
   8   3  11       26.35       20.87      4.73 o 
  -5   4  11       60.30       44.44      9.75 o 
  -4   4  11       59.06       68.52      6.72 o 
  -3   4  11      125.91      121.91     22.11 o 
  -2   4  11        7.18        4.39      3.15 o 
  -1   4  11      278.28      266.95     23.97 o 
   0   4  11       51.89       50.94      6.57 o 
   1   4  11      164.56      181.97     24.72 o 
   2   4  11      230.30      243.60     26.30 o 
   3   4  11      119.92      115.33     11.32 o 
   4   4  11       48.58       63.50     10.20 o 
   5   4  11       14.24        8.96      3.92 o 
   6   4  11       74.04       57.09     12.27 o 
   7   4  11       92.86       80.14      7.24 o 
  -4   5  11      241.52      246.30     27.23 o 
  -3   5  11      437.94      477.56     32.46 o 
  -2   5  11       20.83       18.26      4.32 o 
  -1   5  11      170.12      144.83     26.70 o 
   0   5  11        4.84        5.43      2.89 o 
   1   5  11      456.35      497.24     25.30 o 
   2   5  11      854.22      873.25     44.98 o 
   3   5  11       20.77       11.76      5.41 o 
   4   5  11       47.80       39.41      8.25 o 
   5   5  11        1.09        5.76      2.08 o 
   6   5  11        7.54       10.08      4.52 o 
  -3   6  11      194.65      161.03     27.05 o 
  -2   6  11       70.83       73.39      9.75 o 
  -1   6  11       11.44       12.64      3.57 o 
   0   6  11       81.65       90.33     11.58 o 
   1   6  11      702.49      782.28     73.06 o 
   2   6  11      365.58      379.77     36.43 o 
   3   6  11      104.19       92.97     15.62 o 
   4   6  11        0.25        3.96      2.97 o 
   5   6  11        1.24       -0.04      2.61 o 
  -1   7  11       45.03       39.70      7.97 o 
   0   7  11      139.26      172.32     13.45 o 
   1   7  11      496.39      529.40     39.98 o 
   2   7  11      728.06      829.55     15.65 o 
   3   7  11      201.45      213.67     16.22 o 
   4   7  11        4.94        2.72      2.34 o 
   1  -6  12       36.30       33.01      3.18 o 
   2  -6  12      166.59      145.13     42.06 o 
  -2  -5  12      352.31      325.74     65.16 o 
  -1  -5  12      644.82      586.59    104.31 o 
   0  -5  12      124.20      106.49     19.86 o 
   1  -5  12        4.73        8.53      3.45 o 
   2  -5  12      131.84      108.70      5.17 o 
   3  -5  12      446.95      392.57     60.01 o 
   4  -5  12      257.57      256.45     18.50 o 
  -3  -4  12        9.71       18.53      5.62 o 
  -2  -4  12      238.16      274.56     29.61 o 
  -1  -4  12      531.26      465.63    110.19 o 
   0  -4  12       28.85       15.55      3.91 o 
   1  -4  12       51.72       49.13     12.08 o 
   2  -4  12       26.19       20.84      5.06 o 
   3  -4  12      343.92      314.91     36.99 o 
   4  -4  12      144.04      127.75     17.63 o 
   5  -4  12        0.81        0.85      1.88 o 
  -3  -3  12        1.35        1.56      2.29 o 
  -2  -3  12      175.08      210.46     21.27 o 
  -1  -3  12      296.14      342.34     27.47 o 
   0  -3  12        5.90        7.47      3.53 o 
   1  -3  12      687.14      571.13    125.56 o 
   2  -3  12       27.27       21.87      5.60 o 
   3  -3  12      137.73      103.49     18.08 o 
   4  -3  12       32.25       30.60      6.27 o 
   5  -3  12       18.45       22.25      4.80 o 
   6  -3  12      243.95      256.26     18.39 o 
  -4  -2  12      217.10      257.92     32.55 o 
  -3  -2  12       93.29       99.69     12.87 o 
  -2  -2  12      115.62      142.46     24.03 o 
  -1  -2  12      207.55      206.40     13.86 o 
   0  -2  12        6.92       11.71      4.97 o 
   1  -2  12       19.05       29.55      5.74 o 
   2  -2  12        1.11        1.36      2.65 o 
   3  -2  12       42.08       39.94     11.32 o 
   4  -2  12      136.79      132.71     30.79 o 
   5  -2  12       15.73       16.83      4.13 o 
   6  -2  12      212.50      225.27     22.76 o 
   7  -2  12        3.25        3.63      2.12 o 
  -4  -1  12      789.41      930.30     17.59 o 
  -3  -1  12      368.86      409.39     39.06 o 
  -2  -1  12      221.43      232.68     19.63 o 
  -1  -1  12      137.73      166.23     20.30 o 
   0  -1  12      248.63      251.96     16.11 o 
   1  -1  12       12.63       25.70      3.50 o 
   2  -1  12        0.54        5.91      3.05 o 
   3  -1  12      126.39      138.15     10.08 o 
   4  -1  12      363.27      320.15     48.16 o 
   5  -1  12        1.47        6.36      2.66 o 
   6  -1  12       99.79       71.10     19.81 o 
   7  -1  12        6.73        7.44      1.70 o 
  -4   0  12      676.09      783.51     52.04 o 
  -3   0  12      557.45      588.69     55.57 o 
  -2   0  12       20.18       18.63      4.99 o 
  -1   0  12       28.77       30.04      4.34 o 
   0   0  12      143.46      151.38     11.20 o 
   1   0  12      461.56      483.53     28.41 o 
   2   0  12       74.20       93.39     18.88 o 
   3   0  12      497.03      510.72     29.81 o 
   4   0  12      783.71      841.30     40.87 o 
   5   0  12       45.76       55.64      8.65 o 
   6   0  12      118.74      110.30      9.65 o 
   7   0  12       12.73        8.44      1.36 o 
  -4   1  12      285.53      324.26     23.16 o 
  -3   1  12       30.75       30.95      6.48 o 
  -2   1  12      126.39      111.80     22.24 o 
  -1   1  12       20.32       11.07      4.58 o 
   0   1  12     1069.42     1132.40     62.73 o 
   1   1  12      427.84      455.45     27.18 o 
   2   1  12      292.43      303.58     21.16 o 
   3   1  12      571.34      562.99     32.67 o 
   4   1  12      400.61      447.17     23.59 o 
   5   1  12        0.73        1.75      0.66 o 
   6   1  12        3.98        6.72      1.57 o 
   7   1  12       54.13       58.75      5.94 o 
  -4   2  12       70.65       84.49     13.86 o 
  -3   2  12        5.50        7.42      3.23 o 
  -2   2  12      148.12      147.17     11.03 o 
  -1   2  12       13.78        9.97      4.68 o 
   0   2  12       76.17       74.84      6.85 o 
   1   2  12      289.42      311.84     24.01 o 
   2   2  12      157.91      135.42     14.06 o 
   3   2  12        8.77       12.29      4.35 o 
   4   2  12       34.81       46.44      7.20 o 
   5   2  12       32.22       33.70      5.77 o 
   6   2  12       17.15       21.31      4.04 o 
   7   2  12       23.03       23.77      4.53 o 
  -4   3  12       53.55       49.52      9.54 o 
  -3   3  12       21.56       15.60      3.71 o 
  -2   3  12       31.55       36.19      6.39 o 
  -1   3  12      104.14      108.97     13.71 o 
   0   3  12       73.58       77.87     11.85 o 
   1   3  12      306.15      301.76     30.27 o 
   2   3  12       14.52       17.37      4.71 o 
   3   3  12      112.41       97.34     15.65 o 
   4   3  12       22.79       23.67      5.02 o 
   5   3  12        7.78        1.77      2.16 o 
   6   3  12       10.40       15.33      4.23 o 
   7   3  12       17.29       20.92      5.49 o 
  -3   4  12      119.57      132.23      9.13 o 
  -2   4  12       19.41       19.38      4.97 o 
  -1   4  12       74.30       80.67     12.64 o 
   0   4  12      322.90      313.73     19.18 o 
   1   4  12      296.66      282.56     17.57 o 
   2   4  12        2.77        1.27      2.82 o 
   3   4  12      271.86      283.20     23.10 o 
   4   4  12        6.05       13.04      4.47 o 
   5   4  12       21.24       25.69      4.84 o 
   6   4  12        3.94       11.87      5.02 o 
  -2   5  12      322.84      322.58     22.74 o 
  -1   5  12      157.25      148.96     20.71 o 
   0   5  12      547.61      636.53     59.71 o 
   1   5  12      810.21      903.57     58.21 o 
   2   5  12      109.66       96.99     16.76 o 
   3   5  12        5.02        8.86      3.61 o 
   4   5  12        2.68        4.53      1.73 o 
   5   5  12       43.85       51.54      6.13 o 
  -1   6  12      110.82      101.81     16.35 o 
   0   6  12      327.46      314.81     25.48 o 
   1   6  12      487.06      517.16     35.21 o 
   2   6  12      237.53      278.67     20.34 o 
   3   6  12        0.34       12.12      5.07 o 
   4   6  12        1.93        5.85      3.17 o 
  -1  -4  13       23.71       13.68      2.31 o 
   0  -4  13      204.81      169.75     30.06 o 
   1  -4  13        6.49        7.05      2.12 o 
   2  -4  13      214.26      175.69     21.85 o 
   3  -4  13      220.29      255.10     31.59 o 
   4  -4  13       29.26       30.00      6.74 o 
  -2  -3  13       97.31      127.96     17.06 o 
  -1  -3  13        6.11        3.11      3.44 o 
   0  -3  13      141.64      161.87     18.77 o 
   1  -3  13       89.55       66.14     16.18 o 
   2  -3  13       38.65       30.77      3.19 o 
   3  -3  13      201.11      155.23     51.06 o 
   4  -3  13        1.94        2.88      3.57 o 
   5  -3  13       60.94       60.08      5.67 o 
  -2  -2  13      214.03      232.80     20.01 o 
  -1  -2  13      141.08      142.03     10.14 o 
   0  -2  13        3.28       10.36      5.34 o 
   1  -2  13       28.31       29.70      5.65 o 
   2  -2  13      237.37      254.12     25.04 o 
   3  -2  13      339.26      294.00     52.13 o 
   4  -2  13       40.28       45.57      8.92 o 
   5  -2  13       30.69       22.80      4.47 o 
  -3  -1  13       14.84        6.05      3.23 o 
  -2  -1  13       49.76       47.95      7.16 o 
  -1  -1  13      569.17      608.56     57.42 o 
   0  -1  13      212.73      269.38     33.23 o 
   1  -1  13      162.16      176.37     18.22 o 
   2  -1  13      186.44      213.36     21.35 o 
   3  -1  13      730.28      837.24     78.09 o 
   4  -1  13      109.31      108.26     13.03 o 
   5  -1  13       24.58       20.33      4.61 o 
   6  -1  13        5.90        4.73      2.30 o 
  -3   0  13       77.94       74.56     13.72 o 
  -2   0  13        5.61       16.47      5.32 o 
  -1   0  13      189.03      195.25     30.75 o 
   0   0  13      243.96      236.04     23.47 o 
   1   0  13        1.95        8.39      2.57 o 
   2   0  13      287.25      301.32     17.22 o 
   3   0  13      476.38      508.84     48.18 o 
   4   0  13      222.37      252.37     34.09 o 
   5   0  13       68.77       71.86     13.03 o 
   6   0  13      160.92      142.25     20.86 o 
  -3   1  13      280.22      309.17     25.28 o 
  -2   1  13      192.75      174.59     26.56 o 
  -1   1  13        0.55        6.32      4.90 o 
   0   1  13        5.83        5.32      2.24 o 
   1   1  13      135.51      133.65     10.29 o 
   2   1  13       32.36       27.98      6.38 o 
   3   1  13       25.55       28.71      5.62 o 
   4   1  13      144.69      131.60     17.02 o 
   5   1  13       93.07       99.24     12.30 o 
   6   1  13       51.82       64.27      9.42 o 
  -3   2  13        7.95       12.56      5.10 o 
  -2   2  13       70.05       67.78      6.63 o 
  -1   2  13        1.15        0.11      2.92 o 
   0   2  13      519.93      548.91     53.96 o 
   1   2  13       82.93       74.92     10.15 o 
   2   2  13      190.32      210.93     30.26 o 
   3   2  13       86.35       69.11      9.18 o 
   4   2  13        0.46        3.43      2.92 o 
   5   2  13        0.98        3.30      2.70 o 
   6   2  13        8.52        8.41      1.56 o 
  -2   3  13       10.00        3.74      3.25 o 
  -1   3  13      184.87      199.71     15.84 o 
   0   3  13      503.02      553.34     55.10 o 
   1   3  13       76.27       79.29     13.60 o 
   2   3  13      114.82      107.70     16.08 o 
   3   3  13       97.13       95.16     15.46 o 
   4   3  13        4.23       -2.55      2.80 o 
   5   3  13        2.26       14.28      5.38 o 
  -1   4  13      197.15      207.38     16.06 o 
   0   4  13      695.30      758.05     53.73 o 
   1   4  13      153.30      142.62     23.01 o 
   2   4  13        6.65        1.85      3.22 o 
   3   4  13       16.37        9.44      3.35 o 
   4   4  13      103.64       98.69     16.48 o 
   0   5  13      186.76      166.58     29.88 o 
   1   5  13       59.55       46.01      9.95 o 
   2   5  13        1.22       -1.46      3.01 o 
   3   5  13       37.45       49.50      8.56 o 
   0  -2  14      265.18      292.87     39.41 o 
   1  -2  14      326.69      362.99     25.94 o 
   2  -2  14      200.40      164.52     45.59 o 
   3  -2  14      438.14      455.52     49.78 o 
   0  -1  14      247.03      257.84     28.45 o 
   1  -1  14       71.82       68.47      7.21 o 
   2  -1  14      410.69      411.14     31.77 o 
   3  -1  14      319.90      334.35     38.21 o 
   4  -1  14       22.86       31.00      5.18 o 
  -1   0  14      278.11      275.72     31.22 o 
   0   0  14       61.07       66.32      6.84 o 
   1   0  14        1.45        0.92      3.31 o 
   2   0  14        0.60        2.43      3.37 o 
   3   0  14       63.90       66.58      9.65 o 
   4   0  14        5.37       12.56      4.79 o 
  -1   1  14       90.18       85.70     10.22 o 
   0   1  14        0.75        2.84      3.04 o 
   1   1  14       56.57       54.07      6.37 o 
   2   1  14        0.73        1.82      3.18 o 
   3   1  14        0.74        8.12      4.09 o 
   4   1  14       59.74       60.79      9.83 o 
   0   2  14      158.71      165.68     26.08 o 
   1   2  14      103.96      107.20     15.48 o 
   2   2  14      131.15      136.31     15.50 o 
   3   2  14        5.17        2.55      3.48 o 
   4   2  14      209.01      198.67     37.05 o 
   1   3  14        0.53        9.08      3.39 o 
   2   3  14       20.59       17.32      4.92 o 
                                                 
